# Supplementary material for: Identifying a confused cell identity for esophageal squamous cell carcinoma
Source: Signal Transduct Target Ther. 2022 Apr 13;7:122. doi: 10.1038/s41392-022-00946-8 (PMC9008022; doi:10.1038/s41392-022-00946-8)
Supplement: Supplementary file 1 — Supplementary Table [file 41392_2022_946_MOESM1_ESM.xlsx]

## Sheet: info
Contents	Description
Supplementary Table 1	The top markers of subpopulation in single cell landscape of ESCC
Supplementary Table 2	The signatures of BS, BK and DK cells in single cell normal esophageal SE cells.
Supplementary Table 3	The ESCC aggressive stage-specific signatures were identified from GSE160269 and TCGA-ESCC.
Supplementary Table 4	The clinical parameters in the CCI low and CCI high ESCC patiens
Supplementary Table 5	The CCI enriched pathways.
Supplementary Table 6	The signatures of CCI.
Supplementary Table 7	The significantly up-regulated proteins in ESCC.
Supplementary Table 8	The counts and differentiated expressing genes in TPM4 overexpression compared with control samples.
Supplementary Table 9	The KEGG enrichments of TPM4 overexpression compared with control samples.
Supplementary Table 10	The counts and differentiated expressing genes in AZ960 treatment compared with vehicle groups.
Supplementary Table 11	The sequence of guide RNA for CRISPR/cas9 knock out

## Sheet: Supplementary Table 1
TableS1. The top markers of subpopulation in single cell landscape of ESCC
p_val	avg_logFC	pct.1	pct.2	p_val_adj	cluster	gene
0	2.80241	0.657	0.217	0	Squamous Epithelium	KRT13
0	2.70484	0.873	0.407	0	Squamous Epithelium	S100A2
0	2.64793	0.833	0.26	0	Squamous Epithelium	SFN
0	2.50917	0.812	0.214	0	Squamous Epithelium	KRT5
0	2.44552	0.438	0.137	0	Squamous Epithelium	KRT4
0	2.39971	0.72	0.167	0	Squamous Epithelium	KRT15
0	2.38069	0.808	0.3	0	Squamous Epithelium	CSTA
0	2.32987	0.769	0.204	0	Squamous Epithelium	KRT6A
0	2.31869	0.51	0.186	0	Squamous Epithelium	SPRR3
0	2.278	0.618	0.256	0	Squamous Epithelium	KRT14
0	2.22681	0.716	0.167	0	Squamous Epithelium	LY6D
0	2.20634	0.272	0.113	0	Squamous Epithelium	S100A7
0	2.09841	0.853	0.578	0	Squamous Epithelium	S100A9
0	2.07425	0.782	0.135	0	Squamous Epithelium	MIR205HG
0	2.07391	0.828	0.52	0	Squamous Epithelium	S100A8
0	2.02388	0.924	0.688	0	Squamous Epithelium	GSTP1
0	2.01535	0.489	0.086	0	Squamous Epithelium	SPRR1B
0	2.01381	0.802	0.185	0	Squamous Epithelium	S100A14
0	2.00959	0.901	0.476	0	Squamous Epithelium	FABP5
0	2.00944	0.892	0.649	0	Squamous Epithelium	CSTB
0	1.98186	0.868	0.337	0	Squamous Epithelium	PERP
0	1.90164	0.498	0.088	0	Squamous Epithelium	SPRR1A
0	1.781	0.83	0.216	0	Squamous Epithelium	FXYD3
0	1.7376	0.799	0.274	0	Squamous Epithelium	TACSTD2
0	1.73589	0.923	0.626	0	Squamous Epithelium	HSPB1
0	1.70736	0.514	0.092	0	Squamous Epithelium	RHCG
0	1.696	0.623	0.128	0	Squamous Epithelium	CRABP2
0	1.68759	0.622	0.128	0	Squamous Epithelium	KRT16
0	1.64144	0.811	0.254	0	Squamous Epithelium	S100A16
0	1.56375	0.542	0.048	0	Squamous Epithelium	GPX2
0	1.56182	0.692	0.062	0	Squamous Epithelium	ALDH3A1
0	1.55237	0.704	0.065	0	Squamous Epithelium	CALML3
0	1.53746	0.457	0.092	0	Squamous Epithelium	SPRR2A
0	1.47563	0.35	0.049	0	Squamous Epithelium	SPINK5
0	1.45784	0.64	0.096	0	Squamous Epithelium	LYPD3
0	1.44253	0.593	0.252	0	Squamous Epithelium	STMN1
0	1.40961	0.664	0.177	0	Squamous Epithelium	KRT19
0	1.39689	0.589	0.099	0	Squamous Epithelium	KRT17
0	1.39291	0.633	0.062	0	Squamous Epithelium	FGFBP1
0	1.3888	0.621	0.133	0	Squamous Epithelium	CLDN4
0	1.33232	0.632	0.052	0	Squamous Epithelium	DAPL1
0	1.32798	0.408	0.046	0	Squamous Epithelium	SERPINB3
0	1.31927	0.537	0.094	0	Squamous Epithelium	KRT6B
0	1.31655	0.464	0.069	0	Squamous Epithelium	APOBEC3A
0	1.30591	0.269	0.049	0	Squamous Epithelium	SLURP1
0	1.28893	0.321	0.065	0	Squamous Epithelium	SPRR2D
0	1.27929	0.831	0.401	0	Squamous Epithelium	CD9
0	1.27927	0.444	0.113	0	Squamous Epithelium	CXCL14
0	1.258	0.837	0.613	0	Squamous Epithelium	ANXA1
0	1.2505	0.649	0.112	0	Squamous Epithelium	ELF3
0	1.24841	0.632	0.058	0	Squamous Epithelium	GJB2
0	1.23581	0.334	0.08	0	Squamous Epithelium	PI3
0	1.19276	0.674	0.072	0	Squamous Epithelium	SERPINB5
0	1.19236	0.26	0.043	0	Squamous Epithelium	SPRR2E
0	1.18743	0.664	0.09	0	Squamous Epithelium	DSP
0	1.18137	0.89	0.61	0	Squamous Epithelium	TXN
0	1.16547	0.908	0.783	0	Squamous Epithelium	S100A11
0	1.13455	0.46	0.073	0	Squamous Epithelium	CNFN
0	1.12854	0.439	0.11	0	Squamous Epithelium	CCL20
0	1.07835	0.671	0.117	0	Squamous Epithelium	PITX1
0	1.07475	0.78	0.438	0	Squamous Epithelium	IFI27
0	1.05961	0.705	0.095	0	Squamous Epithelium	KLF5
0	1.05417	0.644	0.155	0	Squamous Epithelium	PHLDA2
0	1.02627	0.283	0.036	0	Squamous Epithelium	SBSN
0	1.0253	0.553	0.096	0	Squamous Epithelium	AKR1C2
0	1.00741	0.517	0.167	0	Squamous Epithelium	DST
0	1.00663	0.69	0.174	0	Squamous Epithelium	RND3
0	1.0033	0.635	0.048	0	Squamous Epithelium	DSG3
0	0.990959	0.538	0.071	0	Squamous Epithelium	CLDN1
0	0.990577	0.632	0.098	0	Squamous Epithelium	C19orf33
0	0.986132	0.63	0.054	0	Squamous Epithelium	SDC1
0	0.980388	0.673	0.1	0	Squamous Epithelium	JUP
0	0.977203	0.526	0.115	0	Squamous Epithelium	AQP3
0	0.958257	0.763	0.252	0	Squamous Epithelium	HMGA1
0	0.952617	0.631	0.105	0	Squamous Epithelium	IGFBP2
0	0.943953	0.621	0.089	0	Squamous Epithelium	SLC2A1
0	0.942287	0.259	0.019	0	Squamous Epithelium	GSTA1
0	0.926408	0.665	0.062	0	Squamous Epithelium	RAB25
0	0.922455	0.754	0.229	0	Squamous Epithelium	TUBA1C
0	0.918165	0.442	0.126	0	Squamous Epithelium	AKR1C3
0	0.914695	0.463	0.015	0	Squamous Epithelium	LGALS7
0	0.907977	0.586	0.166	0	Squamous Epithelium	GSTM3
0	0.907279	0.593	0.115	0	Squamous Epithelium	KRT8
0	0.907085	0.652	0.243	0	Squamous Epithelium	NCOA7
0	0.906139	0.62	0.102	0	Squamous Epithelium	FOSL1
0	0.905293	0.689	0.201	0	Squamous Epithelium	MAP3K13
0	0.900498	0.952	0.879	0	Squamous Epithelium	ACTG1
0	0.894293	0.648	0.056	0	Squamous Epithelium	IRF6
0	0.87735	0.327	0.029	0	Squamous Epithelium	KRT6C
0	0.87306	0.818	0.515	0	Squamous Epithelium	TSPO
0	0.870003	0.593	0.06	0	Squamous Epithelium	MAL2
0	0.863825	0.556	0.12	0	Squamous Epithelium	HBEGF
0	0.859619	0.549	0.15	0	Squamous Epithelium	AKR1C1
0	0.849534	0.649	0.067	0	Squamous Epithelium	TRIM29
0	0.840116	0.766	0.228	0	Squamous Epithelium	SPINT2
0	0.826677	0.565	0.16	0	Squamous Epithelium	ADM
0	0.826601	0.659	0.275	0	Squamous Epithelium	HES1
0	0.824577	0.532	0.108	0	Squamous Epithelium	IL1RN
0	0.820917	0.767	0.296	0	Squamous Epithelium	TM4SF1
0	0.809382	0.473	0.053	0	Squamous Epithelium	DSC2
0	0.799462	0.677	0.177	0	Squamous Epithelium	CBR1
0	0.786463	0.651	0.231	0	Squamous Epithelium	NDRG1
0	0.781516	0.769	0.301	0	Squamous Epithelium	TXNDC17
0	0.772648	0.588	0.152	0	Squamous Epithelium	TNFRSF12A
0	0.765714	0.673	0.19	0	Squamous Epithelium	EMP2
0	0.758543	0.853	0.582	0	Squamous Epithelium	ANXA2
0	0.75761	0.581	0.033	0	Squamous Epithelium	PKP1
0	0.753451	0.69	0.136	0	Squamous Epithelium	KRT18
0	0.75194	0.519	0.051	0	Squamous Epithelium	RHOV
0	0.750551	0.554	0.061	0	Squamous Epithelium	NQO1
0	0.748567	0.572	0.169	0	Squamous Epithelium	CKS1B
0	0.743651	0.861	0.685	0	Squamous Epithelium	S100A10
0	0.741999	0.856	0.582	0	Squamous Epithelium	DBI
0	0.736829	0.544	0.102	0	Squamous Epithelium	EFNA1
0	0.733439	0.77	0.342	0	Squamous Epithelium	HN1
0	0.727546	0.733	0.29	0	Squamous Epithelium	NGFRAP1
0	0.719426	0.457	0.214	0	Squamous Epithelium	ODC1
0	0.711702	0.857	0.581	0	Squamous Epithelium	SLC25A5
0	0.709218	0.265	0.035	0	Squamous Epithelium	CALML5
0	0.705685	0.264	0.012	0	Squamous Epithelium	CTAG2
0	0.705485	0.508	0.055	0	Squamous Epithelium	KLK11
0	0.704714	0.407	0.058	0	Squamous Epithelium	PDZK1IP1
0	0.701501	0.601	0.118	0	Squamous Epithelium	CCND1
0	0.699751	0.289	0.023	0	Squamous Epithelium	IL36G
0	0.699069	0.627	0.14	0	Squamous Epithelium	ATP1B1
0	0.69231	0.642	0.242	0	Squamous Epithelium	EMP1
0	0.688898	0.507	0.063	0	Squamous Epithelium	EPCAM
0	0.686877	0.686	0.197	0	Squamous Epithelium	PMAIP1
0	0.679258	0.54	0.08	0	Squamous Epithelium	MSMO1
0	0.675895	0.588	0.027	0	Squamous Epithelium	LAD1
0	0.675151	0.349	0.068	0	Squamous Epithelium	HILPDA
0	0.673841	0.417	0.018	0	Squamous Epithelium	GBP6
0	0.673202	0.566	0.141	0	Squamous Epithelium	ID1
0	0.670067	0.585	0.051	0	Squamous Epithelium	IMPA2
0	0.664188	0.779	0.389	0	Squamous Epithelium	PLP2
0	0.662923	0.715	0.357	0	Squamous Epithelium	NDUFS8
0	0.66003	0.565	0.048	0	Squamous Epithelium	EHF
0	0.657494	0.617	0.157	0	Squamous Epithelium	PPP1R14B
0	0.656217	0.6	0.162	0	Squamous Epithelium	CTTN
0	0.65156	0.888	0.655	0	Squamous Epithelium	PRDX1
0	0.650875	0.385	0.019	0	Squamous Epithelium	AKR1B10
0	0.648461	0.46	0.046	0	Squamous Epithelium	DMKN
0	0.636841	0.5	0.05	0	Squamous Epithelium	LAMB3
0	0.630837	0.55	0.079	0	Squamous Epithelium	SQLE
0	0.630384	0.625	0.159	0	Squamous Epithelium	RAP2B
0	0.63033	0.513	0.027	0	Squamous Epithelium	LY6K
0	0.629324	0.593	0.121	0	Squamous Epithelium	TUBB2A
0	0.62889	0.266	0.026	0	Squamous Epithelium	TSLP
0	0.628613	0.397	0.082	0	Squamous Epithelium	CENPW
0	0.625907	0.63	0.198	0	Squamous Epithelium	CKS2
0	0.625621	0.573	0.099	0	Squamous Epithelium	HMGCS1
0	0.624783	0.355	0.057	0	Squamous Epithelium	NDUFA4L2
0	0.622969	0.793	0.449	0	Squamous Epithelium	NDUFB9
0	0.622425	0.542	0.109	0	Squamous Epithelium	FHL2
0	0.622299	0.502	0.077	0	Squamous Epithelium	CLDN7
0	0.620916	0.558	0.024	0	Squamous Epithelium	DSC3
0	0.61692	0.322	0.08	0	Squamous Epithelium	IGFBP3
0	0.613708	0.454	0.07	0	Squamous Epithelium	HMGB3
0	0.61093	0.296	0.049	0	Squamous Epithelium	IL1R2
0	0.608941	0.78	0.486	0	Squamous Epithelium	TUBB
0	0.600558	0.617	0.132	0	Squamous Epithelium	C9orf3
0	0.598074	0.331	0.052	0	Squamous Epithelium	PTHLH
0	0.59553	0.338	0.013	0	Squamous Epithelium	LGALS7B
0	0.594563	0.641	0.242	0	Squamous Epithelium	GADD45A
0	0.593666	0.743	0.339	0	Squamous Epithelium	ATP5G1
0	0.590687	0.423	0.013	0	Squamous Epithelium	GJB6
0	0.586193	0.514	0.029	0	Squamous Epithelium	PKP3
0	0.584953	0.404	0.04	0	Squamous Epithelium	NTRK2
0	0.584824	0.468	0.014	0	Squamous Epithelium	ADH7
0	0.58442	0.783	0.412	0	Squamous Epithelium	VDAC2
0	0.584224	0.495	0.118	0	Squamous Epithelium	RNF168
0	0.576812	0.661	0.243	0	Squamous Epithelium	BHLHE40
0	0.576104	0.697	0.258	0	Squamous Epithelium	TKT
0	0.576023	0.573	0.051	0	Squamous Epithelium	PRRG4
0	0.574098	0.627	0.21	0	Squamous Epithelium	MRPL21
0	0.573702	0.556	0.078	0	Squamous Epithelium	FSCN1
0	0.565854	0.531	0.064	0	Squamous Epithelium	B3GNT5
0	0.565709	0.493	0.098	0	Squamous Epithelium	PTN
0	0.560766	0.394	0.093	0	Squamous Epithelium	CKB
0	0.560406	0.505	0.07	0	Squamous Epithelium	NUDT8
0	0.558387	0.502	0.139	0	Squamous Epithelium	HIST1H1C
0	0.557468	0.738	0.305	0	Squamous Epithelium	TECR
0	0.555865	0.567	0.096	0	Squamous Epithelium	CTNNBIP1
0	0.553975	0.511	0.196	0	Squamous Epithelium	MDK
0	0.553861	0.592	0.102	0	Squamous Epithelium	LDLR
0	0.553362	0.722	0.339	0	Squamous Epithelium	CLTB
0	0.549059	0.712	0.288	0	Squamous Epithelium	CYC1
0	0.548888	0.447	0.072	0	Squamous Epithelium	GCLC
0	0.547984	0.579	0.079	0	Squamous Epithelium	MPZL2
0	0.547831	0.587	0.136	0	Squamous Epithelium	PGD
0	0.546888	0.412	0.077	0	Squamous Epithelium	PFN2
0	0.546597	0.452	0.059	0	Squamous Epithelium	LINC01133
0	0.546101	0.561	0.181	0	Squamous Epithelium	HIST1H2BK
0	0.545791	0.745	0.339	0	Squamous Epithelium	MT1X
0	0.543091	0.975	0.968	0	Squamous Epithelium	RPL35A
0	0.543009	0.827	0.53	0	Squamous Epithelium	SHFM1
0	0.542797	0.641	0.277	0	Squamous Epithelium	TSC22D1
0	0.542701	0.822	0.539	0	Squamous Epithelium	ATP5G3
0	0.54195	0.735	0.42	0	Squamous Epithelium	RPL22L1
0	0.540166	0.674	0.199	0	Squamous Epithelium	NME1
0	0.538906	0.755	0.341	0	Squamous Epithelium	EIF6
0	0.538108	0.468	0.053	0	Squamous Epithelium	NRARP
0	0.53463	0.426	0.135	0	Squamous Epithelium	PCNA
0	0.534572	0.468	0.098	0	Squamous Epithelium	PIGX
0	0.532605	0.757	0.392	0	Squamous Epithelium	SLIRP
0	0.53191	0.463	0.019	0	Squamous Epithelium	FAM110C
0	0.528214	0.866	0.618	0	Squamous Epithelium	ENO1
0	0.527921	0.966	0.924	0	Squamous Epithelium	GAPDH
0	0.52692	0.757	0.355	0	Squamous Epithelium	TUBB4B
0	0.526713	0.657	0.218	0	Squamous Epithelium	ETS2
0	0.522885	0.466	0.033	0	Squamous Epithelium	PVRL4
0	0.52194	0.927	0.83	0	Squamous Epithelium	PPIA
0	0.517558	0.704	0.269	0	Squamous Epithelium	COMT
0	0.516653	0.358	0.017	0	Squamous Epithelium	TMPRSS11D
0	0.515706	0.543	0.036	0	Squamous Epithelium	SOX15
0	0.515118	0.615	0.221	0	Squamous Epithelium	MYC
0	0.513985	0.746	0.405	0	Squamous Epithelium	AP2M1
0	0.513945	0.411	0.045	0	Squamous Epithelium	ABCC5
0	0.511946	0.81	0.502	0	Squamous Epithelium	PRDX5
0	0.511615	0.772	0.379	0	Squamous Epithelium	PRDX2
0	0.509519	0.492	0.019	0	Squamous Epithelium	GJB3
0	0.508309	0.81	0.531	0	Squamous Epithelium	CYCS
0	0.505348	0.268	0.053	0	Squamous Epithelium	KIAA0101
0	0.505334	0.871	0.646	0	Squamous Epithelium	TPI1
0	0.502936	0.491	0.017	0	Squamous Epithelium	VSNL1
0	0.501524	0.366	0.026	0	Squamous Epithelium	KLK10
0	0.499627	0.863	0.651	0	Squamous Epithelium	RAC1
0	0.49918	0.972	0.958	0	Squamous Epithelium	RPL8
0	0.498297	0.887	0.719	0	Squamous Epithelium	COX6C
0	0.494273	0.255	0.028	0	Squamous Epithelium	SERPINB2
0	0.493929	0.526	0.076	0	Squamous Epithelium	TMEM41A
0	0.493891	0.865	0.651	0	Squamous Epithelium	UQCRH
0	0.491476	0.564	0.273	0	Squamous Epithelium	PHLDA1
0	0.490337	0.55	0.241	0	Squamous Epithelium	PLAUR
0	0.490082	0.381	0.073	0	Squamous Epithelium	MALL
0	0.490067	0.683	0.239	0	Squamous Epithelium	BLVRB
0	0.489308	0.668	0.211	0	Squamous Epithelium	EBPL
0	0.487305	0.581	0.121	0	Squamous Epithelium	SDC4
0	0.487064	0.58	0.095	0	Squamous Epithelium	TPD52L1
0	0.486825	0.398	0.017	0	Squamous Epithelium	HAS3
0	0.484125	0.46	0.054	0	Squamous Epithelium	TCTEX1D2
0	0.484037	0.842	0.602	0	Squamous Epithelium	COX7B
0	0.483924	0.406	0.021	0	Squamous Epithelium	OVOL1
0	0.483617	0.639	0.227	0	Squamous Epithelium	NDUFV1
0	0.482368	0.586	0.168	0	Squamous Epithelium	POLR2H
0	0.481939	0.573	0.089	0	Squamous Epithelium	F11R
0	0.481208	0.317	0.084	0	Squamous Epithelium	CES1
0	0.480513	0.576	0.152	0	Squamous Epithelium	TMEM14A
0	0.479212	0.404	0.015	0	Squamous Epithelium	TMEM40
0	0.478342	0.803	0.494	0	Squamous Epithelium	MIF
0	0.47659	0.509	0.035	0	Squamous Epithelium	CRB3
0	0.47376	0.448	0.039	0	Squamous Epithelium	KCNK1
0	0.472341	0.694	0.252	0	Squamous Epithelium	RAB10
0	0.470858	0.785	0.414	0	Squamous Epithelium	HSBP1
0	0.470812	0.833	0.633	0	Squamous Epithelium	ZFAS1
0	0.47047	0.579	0.169	0	Squamous Epithelium	EIF4EBP1
0	0.468693	0.437	0.014	0	Squamous Epithelium	CAPNS2
0	0.46869	0.386	0.04	0	Squamous Epithelium	PRSS22
0	0.467652	0.76	0.368	0	Squamous Epithelium	SNRPD1
0	0.466405	0.472	0.017	0	Squamous Epithelium	CLCA2
0	0.464533	0.854	0.647	0	Squamous Epithelium	COX8A
0	0.463819	0.497	0.037	0	Squamous Epithelium	CXADR
0	0.461974	0.406	0.025	0	Squamous Epithelium	ZNF750
0	0.460007	0.6	0.348	0	Squamous Epithelium	SERPINB1
0	0.459196	0.581	0.129	0	Squamous Epithelium	SLC9A3R1
0	0.459134	0.528	0.064	0	Squamous Epithelium	PPAP2C
0	0.4586	0.323	0.027	0	Squamous Epithelium	SOX2
0	0.458377	0.746	0.416	0	Squamous Epithelium	ATP1B3
0	0.457237	0.886	0.717	0	Squamous Epithelium	ALDOA
0	0.45684	0.287	0.008	0	Squamous Epithelium	MAGEA3
0	0.452459	0.748	0.391	0	Squamous Epithelium	POLR1D
0	0.451952	0.598	0.235	0	Squamous Epithelium	ATF3
0	0.451914	0.788	0.464	0	Squamous Epithelium	SF3B14
0	0.451303	0.797	0.475	0	Squamous Epithelium	ATP5B
0	0.450736	0.57	0.154	0	Squamous Epithelium	GLTP
0	0.449186	0.642	0.177	0	Squamous Epithelium	TMEM134
0	0.44866	0.784	0.449	0	Squamous Epithelium	NUCKS1
0	0.447817	0.809	0.519	0	Squamous Epithelium	SNRPB
0	0.446385	0.51	0.052	0	Squamous Epithelium	EPHA2
0	0.444876	0.508	0.085	0	Squamous Epithelium	SRCAP
0	0.443548	0.473	0.045	0	Squamous Epithelium	KRTCAP3
0	0.442929	0.529	0.062	0	Squamous Epithelium	CRNDE
0	0.442627	0.728	0.332	0	Squamous Epithelium	C1QBP
0	0.442235	0.725	0.375	0	Squamous Epithelium	RANBP1
0	0.441142	0.696	0.379	0	Squamous Epithelium	SIVA1
0	0.438829	0.365	0.021	0	Squamous Epithelium	HCAR3
0	0.438495	0.749	0.398	0	Squamous Epithelium	EIF1AX
0	0.437746	0.448	0.114	0	Squamous Epithelium	SDCCAG8
0	0.435778	0.775	0.404	0	Squamous Epithelium	PTMS
0	0.435428	0.584	0.301	0	Squamous Epithelium	HIST1H4C
0	0.434574	0.728	0.343	0	Squamous Epithelium	TALDO1
0	0.433528	0.362	0.066	0	Squamous Epithelium	RPL39L
0	0.433188	0.654	0.262	0	Squamous Epithelium	FAM162A
0	0.431755	0.848	0.6	0	Squamous Epithelium	DYNLL1
0	0.430614	0.415	0.076	0	Squamous Epithelium	PTGR1
0	0.430101	0.301	0.011	0	Squamous Epithelium	NMU
0	0.428802	0.605	0.168	0	Squamous Epithelium	GGCT
0	0.427237	0.789	0.451	0	Squamous Epithelium	SNRPE
0	0.427011	0.787	0.519	0	Squamous Epithelium	MZT2B
0	0.426318	0.796	0.545	0	Squamous Epithelium	YWHAZ
0	0.425613	0.85	0.671	0	Squamous Epithelium	COX5B
0	0.425285	0.521	0.15	0	Squamous Epithelium	UBE2S
0	0.423624	0.514	0.129	0	Squamous Epithelium	ERRFI1
0	0.422829	0.7	0.293	0	Squamous Epithelium	PSMB5
0	0.422535	0.64	0.235	0	Squamous Epithelium	KLF4
0	0.420787	0.412	0.023	0	Squamous Epithelium	HCAR2
0	0.420716	0.849	0.644	0	Squamous Epithelium	COX6A1
0	0.419853	0.708	0.335	0	Squamous Epithelium	CHCHD10
0	0.418751	0.592	0.187	0	Squamous Epithelium	STRA13
0	0.417854	0.619	0.207	0	Squamous Epithelium	HEBP2
0	0.412394	0.688	0.281	0	Squamous Epithelium	PDCD5
0	0.411943	0.513	0.143	0	Squamous Epithelium	NCBP2-AS2
0	0.410038	0.431	0.093	0	Squamous Epithelium	PLAU
0	0.409504	0.845	0.597	0	Squamous Epithelium	RAN
0	0.408256	0.479	0.058	0	Squamous Epithelium	TMEM54
0	0.406142	0.745	0.422	0	Squamous Epithelium	KRT10
0	0.405586	0.491	0.089	0	Squamous Epithelium	PAFAH1B3
0	0.405277	0.508	0.047	0	Squamous Epithelium	DDR1
0	0.403521	0.289	0.026	0	Squamous Epithelium	APOBEC3B
0	0.402747	0.764	0.401	0	Squamous Epithelium	ENSA
0	0.402613	0.571	0.153	0	Squamous Epithelium	COA6
0	0.400844	0.463	0.072	0	Squamous Epithelium	GSTA4
0	0.398704	0.42	0.014	0	Squamous Epithelium	TP63
0	0.39741	0.502	0.088	0	Squamous Epithelium	COMTD1
0	0.396956	0.721	0.332	0	Squamous Epithelium	MDH2
0	0.396723	0.479	0.085	0	Squamous Epithelium	PHLDA3
0	0.396151	0.597	0.199	0	Squamous Epithelium	OSER1
0	0.395758	0.889	0.749	0	Squamous Epithelium	SUMO2
0	0.394116	0.733	0.405	0	Squamous Epithelium	NFE2L2
0	0.39365	0.81	0.464	0	Squamous Epithelium	YWHAE
0	0.393437	0.705	0.37	0	Squamous Epithelium	VMP1
0	0.392425	0.534	0.131	0	Squamous Epithelium	TPD52
0	0.391595	0.686	0.271	0	Squamous Epithelium	MRPL14
0	0.388793	0.545	0.089	0	Squamous Epithelium	HRAS
0	0.388375	0.975	0.963	0	Squamous Epithelium	RPS4X
0	0.387692	0.766	0.413	0	Squamous Epithelium	YWHAQ
0	0.387086	0.618	0.231	0	Squamous Epithelium	DNAJC19
0	0.385513	0.607	0.309	0	Squamous Epithelium	CYSTM1
0	0.382784	0.786	0.458	0	Squamous Epithelium	PRDX6
0	0.381852	0.676	0.289	0	Squamous Epithelium	ETFB
0	0.381321	0.847	0.598	0	Squamous Epithelium	PPDPF
0	0.379845	0.832	0.605	0	Squamous Epithelium	H2AFZ
0	0.379231	0.755	0.382	0	Squamous Epithelium	PFDN2
0	0.378974	0.572	0.191	0	Squamous Epithelium	PSMD2
0	0.378186	0.952	0.908	0	Squamous Epithelium	RPLP0
0	0.377691	0.907	0.946	0	Squamous Epithelium	MT-ND1
0	0.377637	0.948	0.933	0	Squamous Epithelium	RPS7
0	0.376605	0.765	0.415	0	Squamous Epithelium	SNRPF
0	0.37572	0.589	0.183	0	Squamous Epithelium	MRPL12
0	0.375568	0.751	0.407	0	Squamous Epithelium	LSM7
0	0.373711	0.46	0.04	0	Squamous Epithelium	SEMA4B
0	0.37371	0.51	0.087	0	Squamous Epithelium	GIPC1
0	0.373448	0.467	0.045	0	Squamous Epithelium	CDH1
0	0.373342	0.774	0.463	0	Squamous Epithelium	ATP5H
0	0.372834	0.506	0.048	0	Squamous Epithelium	STAP2
0	0.372607	0.817	0.513	0	Squamous Epithelium	PKM
0	0.372495	0.637	0.221	0	Squamous Epithelium	NAA20
0	0.372327	0.738	0.452	0	Squamous Epithelium	EIF5
0	0.372029	0.43	0.017	0	Squamous Epithelium	GPR87
0	0.371851	0.31	0.011	0	Squamous Epithelium	SERPINB13
0	0.370758	0.986	0.986	0	Squamous Epithelium	RPS2
0	0.370232	0.455	0.05	0	Squamous Epithelium	TRIM16
0	0.369696	0.443	0.134	0	Squamous Epithelium	TXNRD1
0	0.369373	0.51	0.079	0	Squamous Epithelium	ALDH3A2
0	0.369205	0.753	0.376	0	Squamous Epithelium	IER3
0	0.368501	0.363	0.06	0	Squamous Epithelium	CXCL17
0	0.368228	0.577	0.159	0	Squamous Epithelium	HDGF
0	0.367154	0.457	0.087	0	Squamous Epithelium	CDC42EP4
0	0.366966	0.308	0.06	0	Squamous Epithelium	HSPA2
0	0.365274	0.442	0.081	0	Squamous Epithelium	ACTL6A
0	0.36308	0.465	0.028	0	Squamous Epithelium	PVRL1
0	0.362919	0.69	0.312	0	Squamous Epithelium	FBL
0	0.362667	0.59	0.143	0	Squamous Epithelium	FAM213A
0	0.36193	0.588	0.162	0	Squamous Epithelium	SIAH2
0	0.361658	0.417	0.029	0	Squamous Epithelium	DENND2C
0	0.361565	0.738	0.424	0	Squamous Epithelium	ANAPC11
0	0.360773	0.481	0.111	0	Squamous Epithelium	LAPTM4B
0	0.360763	0.457	0.145	0	Squamous Epithelium	PTTG1
0	0.360427	0.949	0.927	0	Squamous Epithelium	RPL24
0	0.360307	0.64	0.308	0	Squamous Epithelium	NUPR1
0	0.359346	0.745	0.397	0	Squamous Epithelium	MZT2A
0	0.355871	0.759	0.428	0	Squamous Epithelium	NDUFB10
0	0.355853	0.557	0.133	0	Squamous Epithelium	TP53TG1
0	0.354652	0.766	0.458	0	Squamous Epithelium	ZNF706
0	0.354586	0.738	0.402	0	Squamous Epithelium	DDT
0	0.354455	0.692	0.409	0	Squamous Epithelium	TRA2B
0	0.353335	0.53	0.242	0	Squamous Epithelium	SOX4
0	0.353106	0.449	0.039	0	Squamous Epithelium	SOWAHC
0	0.352497	0.712	0.333	0	Squamous Epithelium	BANF1
0	0.352102	0.606	0.207	0	Squamous Epithelium	MRPL47
0	0.351624	0.432	0.041	0	Squamous Epithelium	C6orf132
0	0.351149	0.614	0.215	0	Squamous Epithelium	SPTSSA
0	0.351116	0.585	0.217	0	Squamous Epithelium	GPNMB
0	0.350438	0.372	0.009	0	Squamous Epithelium	TP53AIP1
0	0.349976	0.947	0.986	0	Squamous Epithelium	MT-CO2
0	0.349204	0.531	0.09	0	Squamous Epithelium	BAIAP2
0	0.349081	0.428	0.021	0	Squamous Epithelium	TMPRSS4
0	0.348026	0.758	0.376	0	Squamous Epithelium	DNAJB1
0	0.346615	0.54	0.283	0	Squamous Epithelium	MARCKSL1
0	0.344032	0.346	0.029	0	Squamous Epithelium	PAX9
0	0.342932	0.406	0.175	0	Squamous Epithelium	TNFAIP2
0	0.342832	0.406	0.024	0	Squamous Epithelium	TFAP2A
0	0.342338	0.457	0.047	0	Squamous Epithelium	CA12
0	0.342262	0.491	0.079	0	Squamous Epithelium	LRRC8A
0	0.341908	0.315	0.018	0	Squamous Epithelium	BARX2
0	0.341757	0.365	0.119	0	Squamous Epithelium	ANKRD37
0	0.34113	0.79	0.477	0	Squamous Epithelium	COX5A
0	0.341005	0.742	0.388	0	Squamous Epithelium	YBX3
0	0.339589	0.648	0.244	0	Squamous Epithelium	MLF2
0	0.336029	0.514	0.119	0	Squamous Epithelium	BCL10
0	0.335843	0.99	0.994	0	Squamous Epithelium	RPLP1
0	0.335783	0.557	0.134	0	Squamous Epithelium	CTNND1
0	0.335604	0.63	0.211	0	Squamous Epithelium	TAX1BP3
0	0.33527	0.535	0.146	0	Squamous Epithelium	TRIB1
0	0.335186	0.39	0.085	0	Squamous Epithelium	ACYP1
0	0.334358	0.747	0.449	0	Squamous Epithelium	RTN4
0	0.333696	0.475	0.188	0	Squamous Epithelium	DDIT3
0	0.333514	0.571	0.146	0	Squamous Epithelium	CAPN1
0	0.333467	0.819	0.56	0	Squamous Epithelium	ATP5J2
0	0.332103	0.545	0.097	0	Squamous Epithelium	SH3YL1
0	0.33209	0.639	0.218	0	Squamous Epithelium	RALBP1
0	0.331851	0.691	0.317	0	Squamous Epithelium	NDUFB5
0	0.331131	0.5	0.066	0	Squamous Epithelium	SPINT1
0	0.330739	0.438	0.042	0	Squamous Epithelium	DHCR24
0	0.330413	0.954	0.984	0	Squamous Epithelium	MT-CO3
0	0.330093	0.348	0.134	0	Squamous Epithelium	RBP1
0	0.328276	0.554	0.129	0	Squamous Epithelium	UCHL3
0	0.325988	0.444	0.099	0	Squamous Epithelium	GCLM
0	0.325858	0.506	0.108	0	Squamous Epithelium	AHCY
0	0.325366	0.597	0.25	0	Squamous Epithelium	TGIF1
0	0.32516	0.697	0.241	0	Squamous Epithelium	TSTD1
0	0.324738	0.405	0.122	0	Squamous Epithelium	H1F0
0	0.323828	0.584	0.201	0	Squamous Epithelium	FKBP3
0	0.323375	0.885	0.777	0	Squamous Epithelium	CHCHD2
0	0.322005	0.53	0.176	0	Squamous Epithelium	NCBP2
0	0.32161	0.538	0.124	0	Squamous Epithelium	TRIP6
0	0.321371	0.472	0.074	0	Squamous Epithelium	WEE1
0	0.321177	0.59	0.177	0	Squamous Epithelium	TMEM141
0	0.320767	0.369	0.02	0	Squamous Epithelium	CDH3
0	0.320262	0.505	0.164	0	Squamous Epithelium	LIMA1
0	0.320182	0.744	0.437	0	Squamous Epithelium	NDUFS6
0	0.319854	0.972	0.965	0	Squamous Epithelium	RPL7
0	0.319564	0.626	0.209	0	Squamous Epithelium	TFG
0	0.318789	0.394	0.039	0	Squamous Epithelium	RHOD
0	0.318562	0.791	0.515	0	Squamous Epithelium	SERBP1
0	0.318451	0.561	0.158	0	Squamous Epithelium	TRMT10C
0	0.318208	0.453	0.072	0	Squamous Epithelium	SLC39A4
0	0.317899	0.415	0.011	0	Squamous Epithelium	GJB5
0	0.31635	0.426	0.081	0	Squamous Epithelium	DLG1
0	0.314547	0.423	0.143	0	Squamous Epithelium	LCN2
0	0.314343	0.675	0.289	0	Squamous Epithelium	BAG1
0	0.314339	0.594	0.197	0	Squamous Epithelium	SLC25A39
0	0.313779	0.497	0.107	0	Squamous Epithelium	POLD2
0	0.313445	0.986	0.989	0	Squamous Epithelium	RPS18
0	0.313118	0.344	0.058	0	Squamous Epithelium	GGH
0	0.312859	0.483	0.077	0	Squamous Epithelium	MIB2
0	0.312739	0.451	0.047	0	Squamous Epithelium	PTPRF
0	0.312319	0.367	0.129	0	Squamous Epithelium	CRYAB
0	0.312318	0.52	0.131	0	Squamous Epithelium	CAV2
0	0.312139	0.473	0.094	0	Squamous Epithelium	ALG3
0	0.311276	0.602	0.213	0	Squamous Epithelium	CCT5
0	0.311175	0.41	0.028	0	Squamous Epithelium	RAB38
0	0.309348	0.393	0.086	0	Squamous Epithelium	ARL4D
0	0.307707	0.443	0.104	0	Squamous Epithelium	CDC42EP1
0	0.307104	0.662	0.264	0	Squamous Epithelium	CCT3
0	0.306786	0.548	0.144	0	Squamous Epithelium	EBP
0	0.306773	0.314	0.037	0	Squamous Epithelium	LAMC2
0	0.30656	0.413	0.023	0	Squamous Epithelium	KCTD1
0	0.306448	0.95	0.921	0	Squamous Epithelium	RPS5
0	0.305488	0.658	0.276	0	Squamous Epithelium	IRF2BP2
0	0.305227	0.682	0.306	0	Squamous Epithelium	ILF2
0	0.304385	0.918	0.958	0	Squamous Epithelium	MT-CYB
0	0.303714	0.374	0.023	0	Squamous Epithelium	BDH1
0	0.303007	0.792	0.605	0	Squamous Epithelium	SERP1
0	0.302608	0.677	0.27	0	Squamous Epithelium	SYPL1
0	0.302137	0.497	0.093	0	Squamous Epithelium	LSR
0	0.302016	0.253	0.007	0	Squamous Epithelium	CSAG1
0	0.301946	0.411	0.057	0	Squamous Epithelium	ITPKC
0	0.301408	0.312	0.034	0	Squamous Epithelium	SCD
0	0.30057	0.543	0.212	0	Squamous Epithelium	SGK1
0	0.300127	0.797	0.524	0	Squamous Epithelium	NDUFB4
0	0.299811	0.507	0.105	0	Squamous Epithelium	NIT2
0	0.299427	0.375	0.037	0	Squamous Epithelium	ITGA2
0	0.299401	0.422	0.023	0	Squamous Epithelium	GRB7
0	0.299345	0.584	0.205	0	Squamous Epithelium	COA3
0	0.299166	0.938	0.979	0	Squamous Epithelium	MT-ND4
0	0.298718	0.499	0.087	0	Squamous Epithelium	TMEM189
0	0.298706	0.287	0.013	0	Squamous Epithelium	WDR72
0	0.29865	0.594	0.19	0	Squamous Epithelium	ZNF593
0	0.298542	0.679	0.322	0	Squamous Epithelium	LSM5
0	0.298178	0.524	0.091	0	Squamous Epithelium	NDFIP2
0	0.29804	0.505	0.157	0	Squamous Epithelium	BOLA3
0	0.297485	0.269	0.045	0	Squamous Epithelium	FST
0	0.297357	0.43	0.034	0	Squamous Epithelium	GPC1
0	0.295702	0.473	0.111	0	Squamous Epithelium	DKC1
0	0.295373	0.399	0.085	0	Squamous Epithelium	PHGDH
0	0.295345	0.666	0.284	0	Squamous Epithelium	ACP1
0	0.294157	0.401	0.08	0	Squamous Epithelium	AVPI1
0	0.293078	0.51	0.135	0	Squamous Epithelium	TRAF4
0	0.292416	0.485	0.07	0	Squamous Epithelium	PAWR
0	0.291043	0.626	0.268	0	Squamous Epithelium	LSM4
0	0.290381	0.512	0.143	0	Squamous Epithelium	KLF3
0	0.290357	0.458	0.085	0	Squamous Epithelium	JAG1
0	0.290042	0.956	0.938	0	Squamous Epithelium	RPL10A
0	0.289921	0.615	0.227	0	Squamous Epithelium	ARPC1A
0	0.289882	0.536	0.17	0	Squamous Epithelium	GLRX5
0	0.289841	0.591	0.205	0	Squamous Epithelium	UQCC2
0	0.289577	0.498	0.086	0	Squamous Epithelium	SYTL1
0	0.289005	0.431	0.121	0	Squamous Epithelium	CBX1
0	0.288484	0.452	0.129	0	Squamous Epithelium	ERO1L
0	0.288375	0.361	0.016	0	Squamous Epithelium	FERMT1
0	0.288032	0.576	0.191	0	Squamous Epithelium	FDFT1
0	0.288018	0.746	0.429	0	Squamous Epithelium	TOMM20
0	0.287828	0.564	0.191	0	Squamous Epithelium	MKKS
0	0.287434	0.317	0.01	0	Squamous Epithelium	KLK8
0	0.28713	0.418	0.032	0	Squamous Epithelium	CDCP1
0	0.286846	0.402	0.044	0	Squamous Epithelium	PIR
0	0.286314	0.551	0.152	0	Squamous Epithelium	MRPL4
0	0.28624	0.67	0.307	0	Squamous Epithelium	NHP2
0	0.285607	0.497	0.117	0	Squamous Epithelium	CSRP2
0	0.285185	0.587	0.23	0	Squamous Epithelium	FDPS
0	0.284936	0.383	0.066	0	Squamous Epithelium	CES2
0	0.284752	0.578	0.233	0	Squamous Epithelium	IMPDH2
0	0.284546	0.94	0.922	0	Squamous Epithelium	RPL7A
0	0.283197	0.373	0.081	0	Squamous Epithelium	MAGEF1
0	0.282533	0.837	0.455	0	Squamous Epithelium	DSTN
0	0.282503	0.322	0.044	0	Squamous Epithelium	SDCBP2
0	0.282078	0.44	0.147	0	Squamous Epithelium	SMC4
0	0.281814	0.532	0.165	0	Squamous Epithelium	MRPS26
0	0.281785	0.84	0.612	0	Squamous Epithelium	C14orf2
0	0.281234	0.87	0.729	0	Squamous Epithelium	COX7A2
0	0.280989	0.314	0.039	0	Squamous Epithelium	PPL
0	0.279312	0.281	0.05	0	Squamous Epithelium	RNASEH2A
0	0.277375	0.548	0.161	0	Squamous Epithelium	EIF4G1
0	0.276713	0.462	0.103	0	Squamous Epithelium	CCNB1IP1
0	0.276482	0.497	0.119	0	Squamous Epithelium	FAM127B
0	0.276403	0.971	0.966	0	Squamous Epithelium	RPL37A
0	0.276083	0.349	0.026	0	Squamous Epithelium	ECE2
0	0.275275	0.631	0.279	0	Squamous Epithelium	C17orf89
0	0.275264	0.494	0.109	0	Squamous Epithelium	GTF2F2
0	0.274241	0.684	0.32	0	Squamous Epithelium	TIMM13
0	0.271813	0.793	0.537	0	Squamous Epithelium	SNRPG
0	0.270827	0.67	0.308	0	Squamous Epithelium	C20orf24
0	0.270151	0.521	0.177	0	Squamous Epithelium	CDK4
0	0.269072	0.62	0.227	0	Squamous Epithelium	PSMD11
0	0.268166	0.666	0.333	0	Squamous Epithelium	H2AFJ
0	0.267357	0.767	0.445	0	Squamous Epithelium	NDUFB7
0	0.267342	0.62	0.234	0	Squamous Epithelium	STOML2
0	0.267084	0.427	0.054	0	Squamous Epithelium	EGFR
0	0.265985	0.398	0.04	0	Squamous Epithelium	MAOA
0	0.265956	0.309	0.025	0	Squamous Epithelium	SLC6A8
0	0.2657	0.256	0.012	0	Squamous Epithelium	WDR66
0	0.265312	0.387	0.055	0	Squamous Epithelium	SERINC2
0	0.26484	0.331	0.083	0	Squamous Epithelium	BEX2
0	0.264089	0.978	0.98	0	Squamous Epithelium	RPS15
0	0.263366	0.279	0.009	0	Squamous Epithelium	ALDH3B2
0	0.262633	0.513	0.142	0	Squamous Epithelium	C14orf1
0	0.262261	0.327	0.022	0	Squamous Epithelium	EPHB3
0	0.261567	0.353	0.017	0	Squamous Epithelium	SUSD4
0	0.260511	0.561	0.217	0	Squamous Epithelium	DNAJB11
0	0.26036	0.67	0.351	0	Squamous Epithelium	SLC3A2
0	0.259848	0.451	0.125	0	Squamous Epithelium	BRIX1
0	0.25977	0.92	0.888	0	Squamous Epithelium	NACA
0	0.259299	0.263	0.006	0	Squamous Epithelium	RP11-385J1.2
0	0.258695	0.575	0.196	0	Squamous Epithelium	PGRMC1
0	0.258494	0.653	0.254	0	Squamous Epithelium	OCIAD2
0	0.257503	0.472	0.116	0	Squamous Epithelium	PSMG3
0	0.257051	0.686	0.343	0	Squamous Epithelium	COX16
0	0.256757	0.714	0.295	0	Squamous Epithelium	PDLIM1
0	0.256157	0.547	0.167	0	Squamous Epithelium	NIFK
0	0.255571	0.459	0.136	0	Squamous Epithelium	HIST2H2AA3
0	0.25521	0.476	0.116	0	Squamous Epithelium	ARL5B
0	0.254784	0.71	0.358	0	Squamous Epithelium	C8orf59
0	0.254018	0.616	0.227	0	Squamous Epithelium	PTP4A1
0	0.253856	0.784	0.48	0	Squamous Epithelium	PTGES3
0	0.253794	0.573	0.172	0	Squamous Epithelium	OLA1
0	0.25371	0.367	0.031	0	Squamous Epithelium	TMEM30B
0	0.253667	0.403	0.108	0	Squamous Epithelium	CMSS1
0	0.253661	0.345	0.064	0	Squamous Epithelium	MLF1
0	0.253541	0.335	0.027	0	Squamous Epithelium	IFFO2
0	0.253039	0.689	0.399	0	Squamous Epithelium	H2AFV
0	0.251787	0.519	0.172	0	Squamous Epithelium	MYL6B
0	0.251697	0.699	0.345	0	Squamous Epithelium	IFI27L2
0	0.251235	0.463	0.09	0	Squamous Epithelium	SERTAD2
0	0.251079	0.33	0.01	0	Squamous Epithelium	HES2
0	0.250912	0.329	0.017	0	Squamous Epithelium	F2RL1
0	0.250791	0.435	0.127	0	Squamous Epithelium	TFRC
0	0.250705	0.636	0.302	0	Squamous Epithelium	POLR2I
0	0.250571	0.369	0.025	0	Squamous Epithelium	ARHGEF35
0	0.250333	0.368	0.021	0	Squamous Epithelium	ESRP1
0	0.250229	0.397	0.107	0	Squamous Epithelium	TMEM106C
1.96726e-298	0.357221	0.763	0.476	4.5721e-294	Squamous Epithelium	ERH
3.78543e-285	0.322668	0.805	0.601	8.79771e-281	Squamous Epithelium	EIF4A2
4.8847e-256	0.280205	0.939	0.896	1.13525e-251	Squamous Epithelium	H3F3A
3.23605e-253	0.324879	0.929	0.858	7.52089e-249	Squamous Epithelium	S100A6
4.83956e-206	0.289142	0.903	0.857	1.12476e-201	Squamous Epithelium	UBC
1.60159e-195	0.386116	0.69	0.426	3.72226e-191	Squamous Epithelium	ARL6IP1
1.44539e-80	0.431609	0.64	0.449	3.35922e-76	Squamous Epithelium	HMGB2
9.00993e-73	0.375248	0.887	0.772	2.094e-68	Squamous Epithelium	HMGB1
9.78488e-64	0.655739	0.771	0.561	2.2741e-59	Squamous Epithelium	HMGN2
4.06336e-41	0.412159	0.803	0.615	9.44366e-37	Squamous Epithelium	TUBA1B
0	4.22157	0.719	0.183	0	Glandular epithelium	SCGB3A1
0	3.94009	0.834	0.306	0	Glandular epithelium	PRR4
0	3.76284	0.849	0.154	0	Glandular epithelium	BPIFB1
0	3.73495	0.755	0.211	0	Glandular epithelium	TFF3
0	3.72012	0.729	0.154	0	Glandular epithelium	BPIFB2
0	3.615	0.888	0.159	0	Glandular epithelium	WFDC2
0	3.60635	0.747	0.127	0	Glandular epithelium	MUC5B
0	3.43378	0.389	0.056	0	Glandular epithelium	MSMB
0	3.41378	0.855	0.058	0	Glandular epithelium	PIGR
0	3.40265	0.962	0.399	0	Glandular epithelium	SLPI
0	3.35669	0.4	0.055	0	Glandular epithelium	FDCSP
0	3.28477	0.814	0.085	0	Glandular epithelium	ZG16B
0	2.89729	0.836	0.056	0	Glandular epithelium	AZGP1
0	2.84568	0.816	0.132	0	Glandular epithelium	AGR2
0	2.84259	0.69	0.134	0	Glandular epithelium	SAA1
0	2.84248	0.543	0.054	0	Glandular epithelium	LTF
0	2.73432	0.804	0.227	0	Glandular epithelium	LCN2
0	2.48208	0.854	0.281	0	Glandular epithelium	DEFB1
0	2.31891	0.85	0.105	0	Glandular epithelium	KRT7
0	2.31823	0.512	0.055	0	Glandular epithelium	MMP7
0	2.17643	0.521	0.036	0	Glandular epithelium	SAA2
0	2.10777	0.616	0.036	0	Glandular epithelium	CRISP3
0	1.95871	0.409	0.02	0	Glandular epithelium	C6orf58
0	1.94026	0.281	0.033	0	Glandular epithelium	PRH2
0	1.9357	0.789	0.064	0	Glandular epithelium	FAM3D
0	1.87459	0.885	0.328	0	Glandular epithelium	CLU
0	1.62937	0.252	0.009	0	Glandular epithelium	SCGB2A2
0	1.58485	0.596	0.041	0	Glandular epithelium	KRT23
0	1.57949	0.687	0.025	0	Glandular epithelium	LRRC26
0	1.56098	0.578	0.029	0	Glandular epithelium	CLDN10
0	1.53045	0.664	0.024	0	Glandular epithelium	TCN1
0	1.51676	0.675	0.071	0	Glandular epithelium	SLC12A2
0	1.51672	0.697	0.012	0	Glandular epithelium	FOLR1
0	1.51169	0.54	0.018	0	Glandular epithelium	AQP5
0	1.49234	0.532	0.084	0	Glandular epithelium	RARRES1
0	1.43959	0.654	0.156	0	Glandular epithelium	CXCL17
0	1.41645	0.346	0.023	0	Glandular epithelium	FCGBP
0	1.37631	0.866	0.324	0	Glandular epithelium	KRT18
0	1.33431	0.698	0.044	0	Glandular epithelium	SMIM22
0	1.29906	0.296	0.01	0	Glandular epithelium	TFF1
0	1.21582	0.872	0.341	0	Glandular epithelium	KRT19
0	1.2062	0.443	0.03	0	Glandular epithelium	NKX3-1
0	1.18134	0.496	0.061	0	Glandular epithelium	GOLM1
0	1.16046	0.766	0.277	0	Glandular epithelium	KRT8
0	1.13811	0.339	0.009	0	Glandular epithelium	MIA
0	1.12342	0.562	0.11	0	Glandular epithelium	FAM3B
0	1.11936	0.504	0.061	0	Glandular epithelium	TSPAN1
0	1.11355	0.714	0.193	0	Glandular epithelium	NFIB
0	1.07542	0.518	0.021	0	Glandular epithelium	CLDN3
0	1.07405	0.294	0.003	0	Glandular epithelium	GP2
0	0.995131	0.663	0.162	0	Glandular epithelium	TSPAN13
0	0.985046	0.438	0.015	0	Glandular epithelium	TSPAN8
0	0.976989	0.484	0.054	0	Glandular epithelium	CEACAM6
0	0.974666	0.496	0.068	0	Glandular epithelium	PART1
0	0.937159	0.368	0.008	0	Glandular epithelium	SCGB2A1
0	0.935523	0.525	0.041	0	Glandular epithelium	SORBS2
0	0.93072	0.879	0.456	0	Glandular epithelium	TACSTD2
0	0.925078	0.41	0.008	0	Glandular epithelium	AGR3
0	0.903038	0.726	0.251	0	Glandular epithelium	LYZ
0	0.879469	0.567	0.109	0	Glandular epithelium	GMDS
0	0.869678	0.766	0.297	0	Glandular epithelium	ELF3
0	0.866655	0.653	0.188	0	Glandular epithelium	NDRG2
0	0.86517	0.413	0.034	0	Glandular epithelium	TF
0	0.857295	0.432	0.027	0	Glandular epithelium	CCL28
0	0.850979	0.522	0.044	0	Glandular epithelium	KIAA1324
0	0.850305	0.562	0.139	0	Glandular epithelium	SOX9
0	0.847958	0.57	0.094	0	Glandular epithelium	ANXA3
0	0.839114	0.916	0.683	0	Glandular epithelium	PPDPF
0	0.83746	0.483	0.07	0	Glandular epithelium	CFB
0	0.825886	0.817	0.442	0	Glandular epithelium	XBP1
0	0.824781	0.548	0.138	0	Glandular epithelium	F3
0	0.815073	0.439	0.1	0	Glandular epithelium	ANKRD36C
0	0.804876	0.759	0.307	0	Glandular epithelium	ATP1B1
0	0.796815	0.479	0.015	0	Glandular epithelium	TMC5
0	0.768627	0.358	0.005	0	Glandular epithelium	CLDN22
0	0.745798	0.658	0.221	0	Glandular epithelium	CLDN7
0	0.744804	0.762	0.346	0	Glandular epithelium	APP
0	0.741725	0.468	0.01	0	Glandular epithelium	GLYATL2
0	0.718297	0.325	0.018	0	Glandular epithelium	S100A1
0	0.717404	0.595	0.238	0	Glandular epithelium	RP11-304L19.5
0	0.715962	0.443	0.068	0	Glandular epithelium	SLC26A2
0	0.712787	0.665	0.214	0	Glandular epithelium	EPCAM
0	0.701548	0.818	0.416	0	Glandular epithelium	SPINT2
0	0.692882	0.532	0.105	0	Glandular epithelium	INSR
0	0.690519	0.918	0.429	0	Glandular epithelium	FXYD3
0	0.683781	0.556	0.159	0	Glandular epithelium	TCEA3
0	0.679922	0.672	0.279	0	Glandular epithelium	CNN3
0	0.671451	0.499	0.04	0	Glandular epithelium	EFCAB4A
0	0.657088	0.425	0.013	0	Glandular epithelium	PPP1R1B
0	0.64941	0.418	0.03	0	Glandular epithelium	CP
0	0.648311	0.422	0.063	0	Glandular epithelium	SERPINA1
0	0.643314	0.553	0.193	0	Glandular epithelium	RAB11FIP1
0	0.628185	0.409	0.004	0	Glandular epithelium	PROM1
0	0.624478	0.478	0.116	0	Glandular epithelium	CDC42EP5
0	0.615375	0.548	0.182	0	Glandular epithelium	CHPT1
0	0.61397	0.416	0.013	0	Glandular epithelium	MLPH
0	0.609234	0.446	0.052	0	Glandular epithelium	MUC1
0	0.608564	0.407	0.008	0	Glandular epithelium	SLC44A4
0	0.608302	0.548	0.157	0	Glandular epithelium	BACE2
0	0.607711	0.465	0.07	0	Glandular epithelium	FUT2
0	0.59849	0.494	0.147	0	Glandular epithelium	ALDH1A1
0	0.594068	0.422	0.102	0	Glandular epithelium	FGGY
0	0.591859	0.328	0.004	0	Glandular epithelium	SPDEF
0	0.588884	0.458	0.075	0	Glandular epithelium	CEACAM1
0	0.584524	0.485	0.118	0	Glandular epithelium	ITGB8
0	0.583757	0.591	0.225	0	Glandular epithelium	PPAP2C
0	0.578494	0.53	0.165	0	Glandular epithelium	NPDC1
0	0.568025	0.391	0.043	0	Glandular epithelium	LURAP1L
0	0.557072	0.538	0.176	0	Glandular epithelium	PDZK1IP1
0	0.521682	0.282	0.003	0	Glandular epithelium	C5orf46
0	0.521082	0.509	0.177	0	Glandular epithelium	RP11-532F12.5
0	0.511688	0.513	0.13	0	Glandular epithelium	SLC9A3R2
0	0.511615	0.462	0.116	0	Glandular epithelium	PRSS8
0	0.508384	0.417	0.041	0	Glandular epithelium	KCNN4
0	0.508184	0.5	0.168	0	Glandular epithelium	SERINC2
0	0.50756	0.37	0.081	0	Glandular epithelium	ALDH1A3
0	0.484802	0.466	0.122	0	Glandular epithelium	ASS1
0	0.477012	0.376	0.089	0	Glandular epithelium	ANG
0	0.476579	0.432	0.089	0	Glandular epithelium	SCNN1A
0	0.452052	0.353	0.032	0	Glandular epithelium	TMPRSS2
0	0.447993	0.294	0.004	0	Glandular epithelium	SLC34A2
0	0.446707	0.331	0.044	0	Glandular epithelium	GALNT7
0	0.445977	0.283	0.041	0	Glandular epithelium	FMOD
0	0.433947	0.299	0.023	0	Glandular epithelium	CREB3L1
0	0.424241	0.337	0.062	0	Glandular epithelium	GRAMD3
0	0.415263	0.391	0.077	0	Glandular epithelium	SELENBP1
0	0.405427	0.33	0.018	0	Glandular epithelium	STEAP4
0	0.398576	0.272	0.004	0	Glandular epithelium	RP11-469H8.6
0	0.395549	0.271	0.039	0	Glandular epithelium	AGFG2
0	0.394447	0.31	0.014	0	Glandular epithelium	KIAA1244
0	0.393119	0.335	0.063	0	Glandular epithelium	CADM1
0	0.392785	0.336	0.048	0	Glandular epithelium	U47924.27
0	0.383056	0.391	0.097	0	Glandular epithelium	TRIM2
0	0.382164	0.335	0.019	0	Glandular epithelium	CHST9
0	0.377075	0.302	0.006	0	Glandular epithelium	SLC6A14
0	0.368621	0.274	0.001	0	Glandular epithelium	NXPE2
0	0.359382	0.299	0.038	0	Glandular epithelium	LIPH
0	0.328151	0.268	0.041	0	Glandular epithelium	GALNT6
0	0.321632	0.312	0.039	0	Glandular epithelium	SMIM1
0	0.320302	0.281	0.013	0	Glandular epithelium	GCNT3
0	0.319854	0.264	0.029	0	Glandular epithelium	SLC2A10
0	0.298704	0.33	0.065	0	Glandular epithelium	SLC39A8
0	0.296491	0.319	0.067	0	Glandular epithelium	TMC4
0	0.29451	0.3	0.031	0	Glandular epithelium	GMPR
0	0.291178	0.299	0.047	0	Glandular epithelium	SH3BGRL2
0	0.288998	0.264	0.014	0	Glandular epithelium	TMEM125
0	0.283301	0.3	0.06	0	Glandular epithelium	C5orf38
0	0.280461	0.273	0.043	0	Glandular epithelium	MACC1
0	0.273194	0.259	0.045	0	Glandular epithelium	HOMER2
0	0.270559	0.286	0.055	0	Glandular epithelium	SCARA3
2.4942e-305	0.299392	0.277	0.055	5.79677e-301	Glandular epithelium	IRX2
3.3199e-305	0.676209	0.7	0.3	7.71577e-301	Glandular epithelium	MDK
6.33212e-304	0.428175	0.369	0.091	1.47165e-299	Glandular epithelium	LXN
1.50738e-300	0.709276	0.677	0.284	3.5033e-296	Glandular epithelium	C19orf33
1.52734e-299	0.395672	0.387	0.102	3.54968e-295	Glandular epithelium	GFPT1
7.92635e-295	0.374724	0.419	0.124	1.84216e-290	Glandular epithelium	DSG2
4.49093e-293	0.570314	0.443	0.139	1.04374e-288	Glandular epithelium	CITED4
3.44211e-289	0.920077	0.625	0.282	7.9998e-285	Glandular epithelium	SDC4
4.40081e-288	0.313393	0.255	0.049	1.02279e-283	Glandular epithelium	CREB3L4
8.45805e-286	0.420064	0.488	0.165	1.96574e-281	Glandular epithelium	RBM47
1.02065e-285	0.301803	0.314	0.073	2.3721e-281	Glandular epithelium	CTA-293F17.1
2.05482e-284	0.286982	0.303	0.068	4.77561e-280	Glandular epithelium	IFT172
6.43514e-279	0.427406	0.355	0.094	1.49559e-274	Glandular epithelium	GALE
7.20276e-275	0.437177	0.35	0.089	1.67399e-270	Glandular epithelium	RASD1
7.34513e-273	0.300671	0.3	0.069	1.70708e-268	Glandular epithelium	GATM
2.36753e-272	0.545673	0.544	0.217	5.50237e-268	Glandular epithelium	SPINT1
1.32866e-268	0.516236	0.251	0.047	3.08795e-264	Glandular epithelium	RP11-1143G9.4
3.10802e-268	0.753872	0.69	0.341	7.22335e-264	Glandular epithelium	TMED3
4.35351e-268	0.354516	0.301	0.07	1.0118e-263	Glandular epithelium	FOXC1
4.81825e-268	0.302898	0.332	0.083	1.11981e-263	Glandular epithelium	CCDC64B
5.15396e-266	0.457263	0.45	0.155	1.19783e-261	Glandular epithelium	STARD10
7.80585e-265	0.375917	0.397	0.121	1.81416e-260	Glandular epithelium	ERBB3
2.78121e-264	0.616171	0.746	0.4	6.46381e-260	Glandular epithelium	TSTD1
5.74726e-259	0.48926	0.562	0.225	1.33572e-254	Glandular epithelium	CRNDE
2.67718e-257	0.65194	0.976	0.954	6.22204e-253	Glandular epithelium	MT-ND2
6.96244e-257	0.466769	0.457	0.143	1.61814e-252	Glandular epithelium	CPE
1.07119e-255	0.276238	0.29	0.069	2.48956e-251	Glandular epithelium	MYH14
9.89863e-255	0.411601	0.527	0.194	2.30054e-250	Glandular epithelium	KRTCAP3
1.37297e-254	0.77858	0.964	0.937	3.19092e-250	Glandular epithelium	MT-ND3
4.23285e-250	0.373627	0.445	0.144	9.83757e-246	Glandular epithelium	PMEPA1
1.05425e-248	0.632301	0.819	0.521	2.45019e-244	Glandular epithelium	CD59
3.64072e-248	0.631726	0.673	0.334	8.4614e-244	Glandular epithelium	SPATS2L
1.20702e-247	0.589131	0.689	0.345	2.80523e-243	Glandular epithelium	CD151
2.35955e-245	0.66743	0.362	0.102	5.48383e-241	Glandular epithelium	C8orf4
7.77828e-245	0.433323	0.902	0.716	1.80775e-240	Glandular epithelium	SSR4
1.83763e-243	0.325504	0.371	0.106	4.27084e-239	Glandular epithelium	PALMD
1.98898e-243	0.359111	0.388	0.111	4.6226e-239	Glandular epithelium	PAM
1.20518e-242	0.479054	0.639	0.256	2.80095e-238	Glandular epithelium	AQP3
4.15338e-239	0.507076	0.649	0.306	9.65287e-235	Glandular epithelium	SEC11C
8.40258e-238	0.433975	0.499	0.193	1.95284e-233	Glandular epithelium	CDH1
2.2712e-234	0.321165	0.326	0.087	5.27849e-230	Glandular epithelium	ST3GAL4
2.4743e-234	0.632991	0.879	0.645	5.75053e-230	Glandular epithelium	TMEM59
3.81145e-234	0.341755	0.252	0.056	8.85818e-230	Glandular epithelium	FMO2
7.4291e-234	0.257739	0.3	0.078	1.7266e-229	Glandular epithelium	OCLN
8.66413e-234	0.361798	0.361	0.104	2.01363e-229	Glandular epithelium	LMCD1
2.49316e-233	0.253225	0.291	0.072	5.79434e-229	Glandular epithelium	LDOC1
4.65667e-232	0.332656	0.369	0.11	1.08226e-227	Glandular epithelium	ALCAM
1.26222e-229	1.02994	0.643	0.305	2.93352e-225	Glandular epithelium	CLDN4
2.6272e-228	0.485431	0.336	0.098	6.10587e-224	Glandular epithelium	THSD4
4.20911e-217	0.297086	0.424	0.144	9.7824e-213	Glandular epithelium	TMEM98
3.58325e-216	0.43768	0.515	0.213	8.32784e-212	Glandular epithelium	NET1
8.19452e-216	0.295549	0.386	0.122	1.90449e-211	Glandular epithelium	RBPMS
3.19111e-214	0.422375	0.455	0.171	7.41647e-210	Glandular epithelium	ZKSCAN1
1.32821e-213	0.342196	0.407	0.14	3.08689e-209	Glandular epithelium	FAM114A1
3.33399e-213	0.491369	0.582	0.266	7.74852e-209	Glandular epithelium	TPD52L1
6.83594e-210	0.385867	0.719	0.349	1.58874e-205	Glandular epithelium	SELM
5.36309e-209	0.67771	0.965	0.854	1.24644e-204	Glandular epithelium	SAT1
6.7436e-207	0.368884	0.53	0.215	1.56728e-202	Glandular epithelium	FKBP11
5.29106e-206	0.333791	0.55	0.231	1.2297e-201	Glandular epithelium	TPM1
1.07122e-204	0.805686	0.661	0.339	2.48962e-200	Glandular epithelium	SOX4
4.27384e-203	0.499532	0.63	0.313	9.93283e-199	Glandular epithelium	RRBP1
1.37488e-202	0.435027	0.57	0.257	3.19536e-198	Glandular epithelium	SMIM14
2.66017e-201	0.443478	0.512	0.214	6.1825e-197	Glandular epithelium	SLC25A37
3.2268e-198	0.316869	0.35	0.114	7.49941e-194	Glandular epithelium	NEDD4L
5.73897e-197	0.516402	0.602	0.3	1.33379e-192	Glandular epithelium	HDLBP
2.16867e-194	0.41252	0.377	0.129	5.0402e-190	Glandular epithelium	LMO7
4.58511e-194	0.299757	0.305	0.091	1.06563e-189	Glandular epithelium	MANSC1
7.35125e-194	0.315425	0.378	0.129	1.7085e-189	Glandular epithelium	CPD
3.15861e-193	0.511435	0.547	0.258	7.34092e-189	Glandular epithelium	TM9SF3
3.92394e-193	0.567206	0.968	0.942	9.11963e-189	Glandular epithelium	MT-CYB
4.09841e-192	0.338708	0.434	0.166	9.52511e-188	Glandular epithelium	ADAM9
7.36599e-191	0.282318	0.377	0.125	1.71193e-186	Glandular epithelium	METTL7A
1.53835e-190	0.329367	0.395	0.144	3.57527e-186	Glandular epithelium	TSPAN6
1.12021e-189	0.397244	0.36	0.127	2.60347e-185	Glandular epithelium	SNHG18
7.26884e-189	0.358593	0.286	0.083	1.68935e-184	Glandular epithelium	CX3CL1
1.37872e-188	0.345084	0.414	0.159	3.20428e-184	Glandular epithelium	GALNT3
1.21936e-187	0.377266	0.405	0.151	2.83393e-183	Glandular epithelium	CTC-276P9.1
3.78878e-187	0.574841	0.406	0.154	8.8055e-183	Glandular epithelium	GPRC5A
5.46804e-185	0.345264	0.381	0.138	1.27083e-180	Glandular epithelium	MTA1
2.57511e-184	0.560956	0.687	0.357	5.98481e-180	Glandular epithelium	B4GALT1
8.01849e-184	0.512441	0.777	0.49	1.86358e-179	Glandular epithelium	FKBP2
4.30052e-181	0.71851	0.496	0.215	9.99484e-177	Glandular epithelium	KLK11
1.50779e-180	0.342659	0.436	0.159	3.50426e-176	Glandular epithelium	PLA2G16
3.55148e-177	0.530308	0.642	0.312	8.25399e-173	Glandular epithelium	KLF5
4.8919e-175	0.546669	0.42	0.167	1.13693e-170	Glandular epithelium	PI3
3.4896e-171	0.298477	0.924	0.647	8.11018e-167	Glandular epithelium	CST3
7.99282e-170	0.754928	0.615	0.347	1.85761e-165	Glandular epithelium	DUSP23
5.96931e-169	0.522178	0.608	0.308	1.38733e-164	Glandular epithelium	NUCB2
1.89949e-167	0.391224	0.576	0.289	4.41461e-163	Glandular epithelium	CD46
7.63944e-166	0.376381	0.928	0.731	1.77548e-161	Glandular epithelium	CD63
9.967e-166	0.40753	0.703	0.397	2.31643e-161	Glandular epithelium	S100A13
3.65982e-164	0.380603	0.406	0.16	8.50579e-160	Glandular epithelium	BIK
2.06413e-163	0.452815	0.7	0.387	4.79725e-159	Glandular epithelium	LGALS3BP
6.18357e-163	0.297347	0.396	0.155	1.43712e-158	Glandular epithelium	TC2N
1.02551e-162	0.288388	0.33	0.116	2.3834e-158	Glandular epithelium	C1orf116
1.39262e-162	0.267074	0.33	0.115	3.23659e-158	Glandular epithelium	FOXA1
6.57495e-159	0.351553	0.417	0.171	1.52808e-154	Glandular epithelium	RUNX1
7.11114e-159	0.351772	0.474	0.212	1.6527e-154	Glandular epithelium	TSPAN3
1.56681e-158	0.569144	0.29	0.096	3.64142e-154	Glandular epithelium	CYP3A5
8.79027e-158	0.345122	0.331	0.116	2.04295e-153	Glandular epithelium	DNAJC10
3.92168e-157	0.351487	0.452	0.194	9.11439e-153	Glandular epithelium	PHGDH
6.07435e-157	0.28781	0.316	0.106	1.41174e-152	Glandular epithelium	NAAA
1.80745e-156	0.279995	0.348	0.126	4.2007e-152	Glandular epithelium	XAB2
1.24692e-154	0.357423	0.432	0.176	2.89797e-150	Glandular epithelium	NEDD9
1.22152e-152	0.322359	0.283	0.093	2.83894e-148	Glandular epithelium	FOXQ1
7.47987e-152	0.32375	0.253	0.079	1.7384e-147	Glandular epithelium	GPT2
3.83728e-151	0.582364	0.968	0.882	8.91823e-147	Glandular epithelium	S100A6
1.35439e-149	0.569281	0.725	0.431	3.14773e-145	Glandular epithelium	CTNNB1
3.56829e-149	0.274707	0.418	0.176	8.29307e-145	Glandular epithelium	PNPLA2
3.21954e-148	0.316579	0.377	0.155	7.48254e-144	Glandular epithelium	MLLT4
7.5939e-146	0.421144	0.483	0.214	1.7649e-141	Glandular epithelium	THBS1
3.26794e-144	0.361691	0.493	0.241	7.59502e-140	Glandular epithelium	HOTAIRM1
1.52601e-143	0.28366	0.303	0.111	3.5466e-139	Glandular epithelium	IRX3
2.88746e-143	0.612166	0.411	0.171	6.71076e-139	Glandular epithelium	CXCL3
5.69781e-142	0.326559	0.372	0.143	1.32423e-137	Glandular epithelium	C15orf48
7.74003e-142	0.406901	0.469	0.223	1.79886e-137	Glandular epithelium	CDC42EP1
1.73304e-141	0.459222	0.802	0.484	4.02777e-137	Glandular epithelium	IFI6
4.54292e-141	0.575134	0.823	0.593	1.05582e-136	Glandular epithelium	LGALS3
1.55143e-140	0.421375	0.96	0.93	3.60569e-136	Glandular epithelium	MT-ND1
4.17823e-140	0.544126	0.78	0.462	9.71062e-136	Glandular epithelium	TM4SF1
4.21915e-140	0.329647	0.392	0.162	9.80573e-136	Glandular epithelium	PRSS22
4.20031e-136	0.417353	0.421	0.192	9.76194e-132	Glandular epithelium	CBR3
7.81428e-136	0.349293	0.537	0.281	1.81612e-131	Glandular epithelium	NANS
9.51368e-136	0.298825	0.437	0.199	2.21107e-131	Glandular epithelium	ACSL3
1.2961e-134	0.344009	0.483	0.236	3.01226e-130	Glandular epithelium	LSR
4.40685e-134	0.262493	0.34	0.131	1.0242e-129	Glandular epithelium	ITGB4
7.44391e-134	0.502113	0.979	0.961	1.73004e-129	Glandular epithelium	MT-ATP6
1.48457e-133	1.04113	0.531	0.28	3.45028e-129	Glandular epithelium	CXCL1
6.28643e-132	0.471109	0.763	0.507	1.46103e-127	Glandular epithelium	P4HB
7.88775e-131	0.557333	0.466	0.225	1.83319e-126	Glandular epithelium	NUDT8
1.60352e-128	0.361045	0.731	0.421	3.72674e-124	Glandular epithelium	NUPR1
2.34734e-128	0.353502	0.568	0.304	5.45546e-124	Glandular epithelium	TTC3
7.76258e-127	0.294914	0.446	0.2	1.8041e-122	Glandular epithelium	MAP1LC3A
9.24633e-127	0.343312	0.452	0.218	2.14894e-122	Glandular epithelium	ODF3B
1.84477e-125	0.365745	0.649	0.389	4.28744e-121	Glandular epithelium	CANX
4.51453e-125	0.441693	0.974	0.963	1.04922e-120	Glandular epithelium	MT-ND4
1.47582e-124	0.290106	0.347	0.145	3.42996e-120	Glandular epithelium	PPP1R16A
8.62072e-124	0.306557	0.501	0.257	2.00354e-119	Glandular epithelium	SH3YL1
5.85367e-123	0.353417	0.572	0.324	1.36045e-118	Glandular epithelium	CAPN2
2.60136e-121	0.580689	0.372	0.165	6.04583e-117	Glandular epithelium	FAM211A
4.94118e-121	0.369225	0.981	0.973	1.14838e-116	Glandular epithelium	MT-CO3
7.19355e-121	0.264676	0.339	0.141	1.67185e-116	Glandular epithelium	MYO6
2.86944e-119	0.26294	0.337	0.143	6.66887e-115	Glandular epithelium	CYB561
3.58811e-119	0.265084	0.382	0.169	8.33913e-115	Glandular epithelium	ERGIC1
3.60566e-119	0.360607	0.625	0.359	8.37991e-115	Glandular epithelium	CD81
2.14259e-117	0.3513	0.716	0.449	4.97958e-113	Glandular epithelium	H2AFJ
1.67673e-116	0.272273	0.44	0.212	3.89689e-112	Glandular epithelium	DDR1
2.54657e-116	0.276819	0.653	0.369	5.91848e-112	Glandular epithelium	MARCKSL1
4.24491e-116	0.329369	0.482	0.233	9.86559e-112	Glandular epithelium	EHF
7.20315e-116	0.693713	0.501	0.261	1.67408e-111	Glandular epithelium	CXCL2
7.28744e-116	0.410449	0.525	0.286	1.69367e-111	Glandular epithelium	PDLIM4
9.82631e-115	0.313773	0.4	0.192	2.28373e-110	Glandular epithelium	PTPRF
5.64102e-113	0.39384	0.744	0.502	1.31103e-108	Glandular epithelium	TMED2
1.24884e-112	0.28166	0.422	0.202	2.90243e-108	Glandular epithelium	CXADR
2.94123e-111	0.269136	0.337	0.142	6.83572e-107	Glandular epithelium	SDCBP2
4.54814e-110	0.398472	0.659	0.426	1.05703e-105	Glandular epithelium	BAG1
6.81001e-110	0.252353	0.855	0.589	1.58271e-105	Glandular epithelium	DSTN
1.02861e-107	0.317124	0.542	0.307	2.3906e-103	Glandular epithelium	PNKD
4.71969e-107	0.335506	0.584	0.342	1.0969e-102	Glandular epithelium	REXO2
3.63249e-106	0.368415	0.809	0.589	8.44228e-102	Glandular epithelium	PEBP1
2.97759e-105	0.336952	0.98	0.974	6.92022e-101	Glandular epithelium	MT-CO1
4.08367e-104	0.350566	0.982	0.971	9.49087e-100	Glandular epithelium	MT-CO2
6.19193e-104	0.277069	0.812	0.566	1.43907e-99	Glandular epithelium	VAMP8
5.54315e-103	0.251846	0.402	0.196	1.28828e-98	Glandular epithelium	NPTN
2.40887e-102	0.269368	0.381	0.181	5.59846e-98	Glandular epithelium	C6orf132
1.25476e-101	0.426592	0.9	0.69	2.91619e-97	Glandular epithelium	ANXA1
3.64524e-101	0.350335	0.703	0.471	8.47189e-97	Glandular epithelium	TMED10
7.93278e-101	0.268234	0.432	0.216	1.84366e-96	Glandular epithelium	PCMTD1
1.40047e-100	0.259952	0.472	0.248	3.25482e-96	Glandular epithelium	ERLEC1
3.85555e-100	0.301983	0.659	0.427	8.96067e-96	Glandular epithelium	CMPK1
5.45142e-100	0.289713	0.591	0.349	1.26696e-95	Glandular epithelium	PRDX4
6.86162e-99	0.273273	0.493	0.271	1.59471e-94	Glandular epithelium	TMEM261
4.35033e-98	0.257686	0.407	0.205	1.01106e-93	Glandular epithelium	FAM210B
7.54841e-96	0.30499	0.678	0.445	1.75433e-91	Glandular epithelium	ATP1A1
1.27504e-95	0.340589	0.454	0.24	2.96332e-91	Glandular epithelium	SUMF2
2.02184e-92	0.335599	0.738	0.529	4.69896e-88	Glandular epithelium	PPA1
6.58993e-92	0.278168	0.48	0.269	1.53157e-87	Glandular epithelium	ARL1
8.12758e-91	0.295639	0.27	0.114	1.88893e-86	Glandular epithelium	PYCR1
7.25104e-90	0.299506	0.632	0.349	1.68521e-85	Glandular epithelium	RPS4Y1
2.8593e-89	0.253544	0.432	0.228	6.64531e-85	Glandular epithelium	CHID1
3.18062e-89	0.296221	0.603	0.358	7.39208e-85	Glandular epithelium	FOXP1
3.94971e-89	0.315675	0.416	0.214	9.17953e-85	Glandular epithelium	MT-ND6
6.893e-89	0.302655	0.62	0.4	1.602e-84	Glandular epithelium	CNPY2
2.53043e-88	0.319537	0.505	0.288	5.88098e-84	Glandular epithelium	TOB1
4.7241e-87	0.305991	0.544	0.32	1.09793e-82	Glandular epithelium	CYB5A
7.53925e-85	0.299077	0.652	0.446	1.7522e-80	Glandular epithelium	TMEM219
1.43626e-84	0.292665	0.699	0.476	3.33802e-80	Glandular epithelium	PHPT1
9.14049e-84	0.288229	0.695	0.468	2.12434e-79	Glandular epithelium	C19orf10
1.57298e-83	0.26011	0.413	0.218	3.65576e-79	Glandular epithelium	ABLIM1
1.34823e-80	0.329565	0.569	0.354	3.13343e-76	Glandular epithelium	HEBP2
2.02046e-80	0.286659	0.549	0.325	4.69576e-76	Glandular epithelium	TMEM141
1.02539e-79	0.291003	0.287	0.129	2.38311e-75	Glandular epithelium	EDN1
6.17326e-79	0.263096	0.486	0.284	1.43473e-74	Glandular epithelium	TSTA3
6.70914e-77	0.453669	0.385	0.208	1.55927e-72	Glandular epithelium	RBP1
1.64195e-74	0.269531	0.64	0.432	3.81605e-70	Glandular epithelium	ALKBH7
8.65749e-72	0.626103	0.722	0.571	2.01209e-67	Glandular epithelium	SNHG8
1.03163e-71	0.265923	0.424	0.238	2.39761e-67	Glandular epithelium	SRCAP
3.70571e-71	0.277617	0.748	0.571	8.61243e-67	Glandular epithelium	RPS27L
1.50019e-66	0.252036	0.704	0.496	3.4866e-62	Glandular epithelium	NENF
3.50749e-64	0.276658	0.399	0.221	8.15175e-60	Glandular epithelium	RHOV
2.10435e-63	0.263363	0.617	0.427	4.89073e-59	Glandular epithelium	MPC2
1.48104e-62	0.261682	0.626	0.447	3.44207e-58	Glandular epithelium	MT-ND4L
1.56964e-62	0.348175	0.91	0.777	3.64801e-58	Glandular epithelium	NEAT1
1.80135e-62	0.289905	0.741	0.558	4.18651e-58	Glandular epithelium	RABAC1
3.88533e-62	0.252013	0.645	0.457	9.02989e-58	Glandular epithelium	TMED9
5.59267e-62	0.542964	0.471	0.31	1.29979e-57	Glandular epithelium	TNFRSF12A
1.64676e-57	0.270853	0.636	0.462	3.82725e-53	Glandular epithelium	ARF4
1.51574e-56	0.847046	0.475	0.314	3.52273e-52	Glandular epithelium	IL8
9.68168e-53	0.254293	0.413	0.258	2.25012e-48	Glandular epithelium	HES4
9.73952e-47	0.262087	0.808	0.64	2.26356e-42	Glandular epithelium	ZFP36L1
9.52374e-42	0.254177	0.531	0.375	2.21341e-37	Glandular epithelium	TGIF1
1.57606e-36	0.276246	0.695	0.569	3.66291e-32	Glandular epithelium	SOD2
1.62304e-36	0.3251	0.449	0.328	3.77212e-32	Glandular epithelium	MAFF
2.56836e-36	0.253855	0.344	0.214	5.96913e-32	Glandular epithelium	CRYAB
1.38892e-31	0.252906	0.518	0.393	3.22799e-27	Glandular epithelium	NCOA7
6.24636e-28	0.507414	0.463	0.353	1.45172e-23	Glandular epithelium	PLAUR
8.90111e-26	0.279058	0.324	0.215	2.06871e-21	Glandular epithelium	LAMB3
0	4.10338	0.995	0.218	0	Fibroblast	DCN
0	3.81964	0.893	0.288	0	Fibroblast	CFD
0	3.38907	0.903	0.058	0	Fibroblast	SFRP2
0	3.30922	0.947	0.195	0	Fibroblast	FBLN1
0	3.30574	0.645	0.077	0	Fibroblast	PTGDS
0	3.23427	0.978	0.128	0	Fibroblast	LUM
0	3.15832	0.555	0.055	0	Fibroblast	PLA2G2A
0	3.13802	0.962	0.205	0	Fibroblast	MGP
0	3.04879	0.675	0.047	0	Fibroblast	APOD
0	3.0159	0.959	0.066	0	Fibroblast	COL1A2
0	2.98341	0.936	0.099	0	Fibroblast	CCDC80
0	2.93502	0.832	0.053	0	Fibroblast	COL3A1
0	2.84205	0.837	0.063	0	Fibroblast	COL1A1
0	2.71319	0.934	0.439	0	Fibroblast	GSN
0	2.64417	0.853	0.128	0	Fibroblast	IGFBP6
0	2.55549	0.905	0.061	0	Fibroblast	MFAP4
0	2.5108	0.946	0.156	0	Fibroblast	C1S
0	2.47464	0.926	0.121	0	Fibroblast	SERPINF1
0	2.45949	0.904	0.056	0	Fibroblast	MMP2
0	2.45309	0.832	0.075	0	Fibroblast	C3
0	2.40119	0.933	0.068	0	Fibroblast	COL6A2
0	2.39946	0.392	0.018	0	Fibroblast	CCL11
0	2.37987	0.906	0.068	0	Fibroblast	PLAC9
0	2.36174	0.616	0.022	0	Fibroblast	MFAP5
0	2.34403	0.932	0.192	0	Fibroblast	C1R
0	2.31172	0.93	0.269	0	Fibroblast	IGFBP4
0	2.21092	0.892	0.069	0	Fibroblast	RARRES2
0	2.2035	0.868	0.078	0	Fibroblast	SOD3
0	2.19139	0.778	0.107	0	Fibroblast	IGFBP5
0	2.08717	0.815	0.104	0	Fibroblast	TIMP3
0	2.04993	0.821	0.025	0	Fibroblast	COL6A3
0	1.96684	0.551	0.268	0	Fibroblast	CXCL1
0	1.96227	0.867	0.061	0	Fibroblast	COL6A1
0	1.94652	0.733	0.017	0	Fibroblast	DPT
0	1.94573	0.831	0.058	0	Fibroblast	FN1
0	1.91268	0.837	0.093	0	Fibroblast	FSTL1
0	1.90688	0.483	0.021	0	Fibroblast	C7
0	1.89745	0.511	0.036	0	Fibroblast	TNFAIP6
0	1.89726	0.646	0.016	0	Fibroblast	ADH1B
0	1.86323	0.904	0.115	0	Fibroblast	SPARC
0	1.85497	0.829	0.035	0	Fibroblast	CTSK
0	1.85138	0.913	0.181	0	Fibroblast	SERPING1
0	1.85094	0.828	0.042	0	Fibroblast	PCOLCE
0	1.815	0.732	0.083	0	Fibroblast	EFEMP1
0	1.78934	0.772	0.087	0	Fibroblast	CFH
0	1.78072	0.695	0.029	0	Fibroblast	FBN1
0	1.76489	0.705	0.146	0	Fibroblast	SERPINE2
0	1.72252	0.649	0.046	0	Fibroblast	IGF1
0	1.71526	0.72	0.028	0	Fibroblast	TNXB
0	1.70391	0.855	0.124	0	Fibroblast	NNMT
0	1.69367	0.972	0.473	0	Fibroblast	TIMP1
0	1.68646	0.658	0.124	0	Fibroblast	GPX3
0	1.66944	0.693	0.139	0	Fibroblast	A2M
0	1.62043	0.702	0.031	0	Fibroblast	CXCL12
0	1.61648	0.903	0.164	0	Fibroblast	SPARCL1
0	1.58696	0.749	0.033	0	Fibroblast	FBLN2
0	1.55711	0.764	0.083	0	Fibroblast	SPON2
0	1.54356	0.73	0.03	0	Fibroblast	MEG3
0	1.53746	0.665	0.009	0	Fibroblast	OGN
0	1.53693	0.796	0.312	0	Fibroblast	CLU
0	1.47667	0.655	0.019	0	Fibroblast	FGF7
0	1.47467	0.838	0.111	0	Fibroblast	TIMP2
0	1.46562	0.716	0.031	0	Fibroblast	THY1
0	1.45299	0.984	0.483	0	Fibroblast	LGALS1
0	1.44874	0.91	0.627	0	Fibroblast	MT2A
0	1.4253	0.655	0.031	0	Fibroblast	SRPX
0	1.41373	0.526	0.097	0	Fibroblast	C11orf96
0	1.3968	0.779	0.158	0	Fibroblast	LTBP4
0	1.3825	0.636	0.012	0	Fibroblast	RP11-572C15.6
0	1.38066	0.664	0.058	0	Fibroblast	BGN
0	1.35088	0.986	0.631	0	Fibroblast	CST3
0	1.33002	0.645	0.22	0	Fibroblast	CCL2
0	1.32413	0.903	0.319	0	Fibroblast	SELM
0	1.3225	0.745	0.103	0	Fibroblast	CYBRD1
0	1.32239	0.411	0.01	0	Fibroblast	PI16
0	1.31814	0.509	0.067	0	Fibroblast	RARRES1
0	1.30108	0.784	0.113	0	Fibroblast	PMP22
0	1.29423	0.514	0.012	0	Fibroblast	C1QTNF3
0	1.27281	0.741	0.24	0	Fibroblast	MGST1
0	1.27207	0.507	0.122	0	Fibroblast	GEM
0	1.2551	0.544	0.082	0	Fibroblast	CTGF
0	1.23812	0.635	0.028	0	Fibroblast	COL14A1
0	1.23731	0.74	0.114	0	Fibroblast	LRP1
0	1.23425	0.722	0.041	0	Fibroblast	FXYD1
0	1.23268	0.75	0.255	0	Fibroblast	NBL1
0	1.22986	0.717	0.097	0	Fibroblast	HTRA1
0	1.22935	0.605	0.031	0	Fibroblast	ELN
0	1.22934	0.652	0.015	0	Fibroblast	PDGFRA
0	1.22502	0.504	0.012	0	Fibroblast	HTRA3
0	1.22403	0.461	0.045	0	Fibroblast	SFRP1
0	1.19887	0.874	0.23	0	Fibroblast	CALD1
0	1.19275	0.676	0.039	0	Fibroblast	AEBP1
0	1.1899	0.587	0.005	0	Fibroblast	ABCA8
0	1.17007	0.854	0.372	0	Fibroblast	S100A13
0	1.16622	0.975	0.719	0	Fibroblast	CD63
0	1.1623	0.58	0.012	0	Fibroblast	TCF21
0	1.16195	0.667	0.11	0	Fibroblast	PPAP2B
0	1.15667	0.715	0.062	0	Fibroblast	LHFP
0	1.14504	0.69	0.032	0	Fibroblast	OLFML3
0	1.13835	0.701	0.068	0	Fibroblast	FHL1
0	1.1374	0.399	0.125	0	Fibroblast	IL6
0	1.13336	0.508	0.006	0	Fibroblast	SCARA5
0	1.12768	0.975	0.528	0	Fibroblast	VIM
0	1.12496	0.378	0.018	0	Fibroblast	PCOLCE2
0	1.11791	0.592	0.024	0	Fibroblast	HSPB6
0	1.11168	0.848	0.404	0	Fibroblast	EGR1
0	1.11001	0.394	0.079	0	Fibroblast	C10orf10
0	1.09844	0.868	0.491	0	Fibroblast	CEBPD
0	1.09773	0.626	0.045	0	Fibroblast	CRISPLD2
0	1.09731	0.255	0.005	0	Fibroblast	SFRP4
0	1.09198	0.847	0.255	0	Fibroblast	IGFBP7
0	1.0876	0.558	0.018	0	Fibroblast	PRELP
0	1.08747	0.563	0.013	0	Fibroblast	CD248
0	1.08725	0.691	0.174	0	Fibroblast	PLTP
0	1.08456	0.658	0.049	0	Fibroblast	VCAN
0	1.07947	0.635	0.107	0	Fibroblast	SPRY1
0	1.07793	0.633	0.13	0	Fibroblast	QSOX1
0	1.07453	0.714	0.219	0	Fibroblast	NFIA
0	1.0665	0.592	0.008	0	Fibroblast	PODN
0	1.0601	0.559	0.023	0	Fibroblast	SLIT3
0	1.04538	0.616	0.024	0	Fibroblast	FBLN5
0	1.04521	0.546	0.175	0	Fibroblast	CYR61
0	1.03737	0.705	0.097	0	Fibroblast	TFPI
0	1.03499	0.639	0.12	0	Fibroblast	OAF
0	1.02775	0.877	0.6	0	Fibroblast	FOS
0	1.02746	0.568	0.01	0	Fibroblast	ISLR
0	1.01909	0.329	0.008	0	Fibroblast	WISP2
0	1.01385	0.726	0.115	0	Fibroblast	TMEM176A
0	1.00724	0.679	0.077	0	Fibroblast	SDC2
0	1.00314	0.774	0.139	0	Fibroblast	TMEM176B
0	1.00104	0.829	0.497	0	Fibroblast	CEBPB
0	0.99869	0.707	0.259	0	Fibroblast	PPIC
0	0.994806	0.985	0.622	0	Fibroblast	IFITM3
0	0.993049	0.345	0.103	0	Fibroblast	PTGS2
0	0.98132	0.625	0.12	0	Fibroblast	PDLIM3
0	0.979799	0.807	0.366	0	Fibroblast	LGALS3BP
0	0.97819	0.507	0.018	0	Fibroblast	COL5A2
0	0.976607	0.621	0.069	0	Fibroblast	RHOBTB3
0	0.975988	0.888	0.396	0	Fibroblast	NUPR1
0	0.964025	0.636	0.134	0	Fibroblast	CLEC11A
0	0.962012	0.542	0.015	0	Fibroblast	ABI3BP
0	0.958968	0.553	0.019	0	Fibroblast	MMP23B
0	0.951567	0.626	0.07	0	Fibroblast	FGFR1
0	0.948189	0.765	0.438	0	Fibroblast	FOSB
0	0.943965	0.62	0.038	0	Fibroblast	EFEMP2
0	0.941148	0.581	0.014	0	Fibroblast	MXRA8
0	0.934973	0.47	0.013	0	Fibroblast	COL5A1
0	0.92157	0.346	0.071	0	Fibroblast	CTHRC1
0	0.915832	0.891	0.541	0	Fibroblast	EID1
0	0.912803	0.909	0.591	0	Fibroblast	LAPTM4A
0	0.907854	0.396	0.072	0	Fibroblast	CYP1B1
0	0.907771	0.516	0.112	0	Fibroblast	PRSS23
0	0.904498	0.79	0.326	0	Fibroblast	APP
0	0.898136	0.672	0.119	0	Fibroblast	PRKCDBP
0	0.894715	0.625	0.192	0	Fibroblast	THBS1
0	0.893012	0.592	0.059	0	Fibroblast	AKAP12
0	0.878722	0.611	0.082	0	Fibroblast	PAM
0	0.87307	0.531	0.066	0	Fibroblast	PDPN
0	0.871192	0.557	0.124	0	Fibroblast	RP11-14N7.2
0	0.871191	0.899	0.602	0	Fibroblast	JUN
0	0.870871	0.995	0.876	0	Fibroblast	S100A6
0	0.867028	0.451	0.141	0	Fibroblast	TPPP3
0	0.864209	0.551	0.061	0	Fibroblast	MRC2
0	0.85991	0.946	0.614	0	Fibroblast	S100A4
0	0.857011	0.632	0.074	0	Fibroblast	COX7A1
0	0.852	0.587	0.074	0	Fibroblast	CPQ
0	0.851139	0.476	0.015	0	Fibroblast	COL8A1
0	0.850821	0.385	0.004	0	Fibroblast	CILP
0	0.849981	0.746	0.098	0	Fibroblast	GNG11
0	0.846485	0.342	0.034	0	Fibroblast	SEMA3C
0	0.838701	0.465	0.017	0	Fibroblast	THBS2
0	0.838356	0.428	0.023	0	Fibroblast	COL12A1
0	0.834002	0.662	0.342	0	Fibroblast	SOCS3
0	0.828044	0.591	0.075	0	Fibroblast	NDN
0	0.825335	0.651	0.199	0	Fibroblast	ADD3
0	0.821063	0.482	0.018	0	Fibroblast	EMILIN1
0	0.815861	0.47	0.048	0	Fibroblast	LOXL1
0	0.811895	0.877	0.543	0	Fibroblast	CD99
0	0.807957	0.77	0.349	0	Fibroblast	WBP5
0	0.807911	0.522	0.024	0	Fibroblast	DDR2
0	0.805155	0.594	0.116	0	Fibroblast	MFGE8
0	0.800783	0.736	0.258	0	Fibroblast	CNN3
0	0.794656	0.544	0.123	0	Fibroblast	PPAP2A
0	0.793497	0.859	0.473	0	Fibroblast	ANXA5
0	0.790331	0.613	0.096	0	Fibroblast	TSPAN4
0	0.789441	0.419	0.016	0	Fibroblast	RSPO3
0	0.785586	0.421	0.036	0	Fibroblast	OSR2
0	0.78362	0.289	0.023	0	Fibroblast	CLEC3B
0	0.772929	0.407	0.022	0	Fibroblast	MEDAG
0	0.772136	0.701	0.23	0	Fibroblast	PTRF
0	0.767149	0.457	0.027	0	Fibroblast	CYGB
0	0.76039	0.384	0.005	0	Fibroblast	FIBIN
0	0.757567	0.441	0.02	0	Fibroblast	MXRA5
0	0.756914	0.476	0.045	0	Fibroblast	RNASE4
0	0.752737	0.556	0.093	0	Fibroblast	ECM1
0	0.75017	0.644	0.213	0	Fibroblast	IL6ST
0	0.74003	0.296	0.003	0	Fibroblast	SCN7A
0	0.735584	0.58	0.108	0	Fibroblast	DPYSL2
0	0.734285	0.616	0.096	0	Fibroblast	DAB2
0	0.733733	0.507	0.112	0	Fibroblast	COL18A1
0	0.721388	0.753	0.338	0	Fibroblast	CD81
0	0.718924	0.444	0.103	0	Fibroblast	STEAP1
0	0.718834	0.773	0.374	0	Fibroblast	SEPP1
0	0.718353	0.915	0.752	0	Fibroblast	JUNB
0	0.713407	0.444	0.018	0	Fibroblast	PDGFRB
0	0.710388	0.53	0.113	0	Fibroblast	LAMC1
0	0.708511	0.42	0.022	0	Fibroblast	ITIH5
0	0.707547	0.404	0.01	0	Fibroblast	SVEP1
0	0.707145	0.474	0.026	0	Fibroblast	NID1
0	0.703379	0.5	0.087	0	Fibroblast	LAMB2
0	0.699087	0.521	0.095	0	Fibroblast	CTSF
0	0.695882	0.438	0.039	0	Fibroblast	EBF1
0	0.691056	0.584	0.269	0	Fibroblast	EPHX1
0	0.690592	0.608	0.228	0	Fibroblast	CALU
0	0.680062	0.473	0.011	0	Fibroblast	GLT8D2
0	0.677653	0.748	0.324	0	Fibroblast	GPNMB
0	0.676463	0.493	0.092	0	Fibroblast	SSPN
0	0.670844	0.521	0.083	0	Fibroblast	EPB41L2
0	0.670105	0.672	0.274	0	Fibroblast	DDAH2
0	0.669837	0.658	0.366	0	Fibroblast	KLF4
0	0.669822	0.465	0.216	0	Fibroblast	UAP1
0	0.667427	0.352	0.008	0	Fibroblast	C16orf89
0	0.665201	0.605	0.214	0	Fibroblast	SPTBN1
0	0.664927	0.436	0.019	0	Fibroblast	PID1
0	0.661383	0.528	0.162	0	Fibroblast	SERPINH1
0	0.661062	0.262	0.063	0	Fibroblast	MT1M
0	0.660207	0.347	0.051	0	Fibroblast	APCDD1
0	0.654642	0.456	0.028	0	Fibroblast	PRRX1
0	0.652754	0.598	0.181	0	Fibroblast	NFIB
0	0.652426	0.338	0.047	0	Fibroblast	MSC
0	0.652326	0.653	0.281	0	Fibroblast	RBMS1
0	0.649205	0.512	0.154	0	Fibroblast	PBX1
0	0.644324	0.618	0.231	0	Fibroblast	CRTAP
0	0.642381	0.526	0.124	0	Fibroblast	TMEM98
0	0.640953	0.369	0.033	0	Fibroblast	LTBP2
0	0.639789	0.529	0.241	0	Fibroblast	TNFAIP2
0	0.638502	0.448	0.038	0	Fibroblast	SGCE
0	0.634362	0.535	0.104	0	Fibroblast	KLF9
0	0.634171	0.531	0.162	0	Fibroblast	MMP14
0	0.628134	0.428	0.008	0	Fibroblast	LAMA2
0	0.626926	0.455	0.136	0	Fibroblast	ALDH1A1
0	0.623536	0.324	0.009	0	Fibroblast	PTGIS
0	0.622737	0.435	0.036	0	Fibroblast	CERCAM
0	0.620576	0.726	0.377	0	Fibroblast	VKORC1
0	0.620018	0.402	0.016	0	Fibroblast	RCN3
0	0.617908	0.828	0.557	0	Fibroblast	RPS27L
0	0.616553	0.677	0.367	0	Fibroblast	GADD45B
0	0.614832	0.391	0.042	0	Fibroblast	STEAP2
0	0.614318	0.377	0.013	0	Fibroblast	PLXDC1
0	0.613829	0.254	0.007	0	Fibroblast	CHRDL2
0	0.610668	0.428	0.051	0	Fibroblast	FEZ1
0	0.609919	0.408	0.005	0	Fibroblast	BICC1
0	0.608822	0.605	0.265	0	Fibroblast	NFIC
0	0.604802	0.388	0.049	0	Fibroblast	FILIP1L
0	0.604151	0.476	0.129	0	Fibroblast	CPE
0	0.600894	0.362	0.005	0	Fibroblast	SLIT2
0	0.599424	0.643	0.349	0	Fibroblast	NFKBIZ
0	0.59401	0.64	0.327	0	Fibroblast	REXO2
0	0.592014	0.625	0.212	0	Fibroblast	TPM1
0	0.59138	0.355	0.005	0	Fibroblast	ABCA6
0	0.590463	0.47	0.09	0	Fibroblast	IL1R1
0	0.58842	0.594	0.239	0	Fibroblast	RAB34
0	0.580936	0.417	0.056	0	Fibroblast	FXYD6
0	0.5787	0.39	0.006	0	Fibroblast	LRRN4CL
0	0.578246	0.417	0.037	0	Fibroblast	GPX8
0	0.575882	0.804	0.48	0	Fibroblast	NENF
0	0.57583	0.453	0.052	0	Fibroblast	LAMA4
0	0.574966	0.673	0.344	0	Fibroblast	SCPEP1
0	0.574051	0.38	0.105	0	Fibroblast	DKK3
0	0.573186	0.823	0.428	0	Fibroblast	NGFRAP1
0	0.57045	0.427	0.026	0	Fibroblast	FKBP10
0	0.568742	0.406	0.063	0	Fibroblast	ANTXR1
0	0.568065	0.351	0.023	0	Fibroblast	GGT5
0	0.567413	0.616	0.221	0	Fibroblast	ITM2A
0	0.565029	0.784	0.38	0	Fibroblast	FCGRT
0	0.563524	0.304	0.024	0	Fibroblast	SMOC2
0	0.562743	0.342	0.014	0	Fibroblast	TWIST1
0	0.562444	0.544	0.244	0	Fibroblast	C1orf21
0	0.560253	0.339	0.036	0	Fibroblast	SULF1
0	0.559591	0.444	0.109	0	Fibroblast	METTL7A
0	0.557519	0.435	0.092	0	Fibroblast	TPST1
0	0.556378	0.561	0.245	0	Fibroblast	SMIM14
0	0.554477	0.4	0.028	0	Fibroblast	RBMS3
0	0.553498	0.55	0.199	0	Fibroblast	TSHZ2
0	0.552916	0.314	0.009	0	Fibroblast	F10
0	0.545805	0.524	0.223	0	Fibroblast	MPZL1
0	0.545432	0.348	0.008	0	Fibroblast	GPC6
0	0.544052	0.344	0.05	0	Fibroblast	MFAP2
0	0.543697	0.389	0.135	0	Fibroblast	MAPKAP1
0	0.539762	0.554	0.199	0	Fibroblast	MYADM
0	0.536933	0.374	0.022	0	Fibroblast	ANGPTL2
0	0.536561	0.288	0.009	0	Fibroblast	CRLF1
0	0.535561	0.261	0.019	0	Fibroblast	CLDN11
0	0.532304	0.32	0.014	0	Fibroblast	NR2F1
0	0.530997	0.679	0.248	0	Fibroblast	GYPC
0	0.530617	0.368	0.069	0	Fibroblast	LTBP1
0	0.530537	0.281	0.011	0	Fibroblast	INMT
0	0.530393	0.674	0.204	0	Fibroblast	CTSL
0	0.529695	0.261	0.025	0	Fibroblast	IGF2
0	0.529362	0.548	0.22	0	Fibroblast	PDLIM2
0	0.528929	0.415	0.11	0	Fibroblast	NFIX
0	0.528016	0.372	0.036	0	Fibroblast	CD34
0	0.52261	0.4	0.078	0	Fibroblast	DPYSL3
0	0.522168	0.37	0.052	0	Fibroblast	TGFBR3
0	0.52188	0.341	0.075	0	Fibroblast	KCNQ1OT1
0	0.520926	0.275	0.008	0	Fibroblast	GAS1
0	0.520245	0.308	0.002	0	Fibroblast	OMD
0	0.51878	0.612	0.305	0	Fibroblast	CYB5A
0	0.517186	0.454	0.143	0	Fibroblast	BDH2
0	0.516937	0.401	0.086	0	Fibroblast	CDKN1C
0	0.509778	0.396	0.024	0	Fibroblast	NOVA1
0	0.504763	0.364	0.073	0	Fibroblast	PLAGL1
0	0.50062	0.286	0.003	0	Fibroblast	ITGBL1
0	0.49725	0.479	0.122	0	Fibroblast	TGFBR2
0	0.49539	0.346	0.008	0	Fibroblast	GFRA1
0	0.49371	0.608	0.304	0	Fibroblast	LEPROT
0	0.493173	0.375	0.036	0	Fibroblast	FKBP7
0	0.490751	0.434	0.183	0	Fibroblast	GAS6
0	0.489587	0.371	0.079	0	Fibroblast	PTGES
0	0.485859	0.409	0.076	0	Fibroblast	NR2F2
0	0.485631	0.383	0.051	0	Fibroblast	FAM198B
0	0.484857	0.368	0.101	0	Fibroblast	ZNF503
0	0.484767	0.536	0.245	0	Fibroblast	FAM127A
0	0.483526	0.304	0.011	0	Fibroblast	TCEAL7
0	0.48266	0.43	0.14	0	Fibroblast	VAT1
0	0.48265	0.342	0.054	0	Fibroblast	IL33
0	0.481749	0.303	0.008	0	Fibroblast	CHRDL1
0	0.48167	0.285	0.028	0	Fibroblast	ZBTB16
0	0.4794	0.299	0.005	0	Fibroblast	GSTM5
0	0.476823	0.797	0.537	0	Fibroblast	GABARAP
0	0.476631	0.38	0.082	0	Fibroblast	ADAMTS1
0	0.476224	0.469	0.164	0	Fibroblast	2021-09-11
0	0.475049	0.44	0.184	0	Fibroblast	LTBP3
0	0.474682	0.296	0.066	0	Fibroblast	F2R
0	0.474575	0.327	0.01	0	Fibroblast	LSAMP
0	0.473712	0.357	0.064	0	Fibroblast	P4HA2
0	0.469924	0.867	0.638	0	Fibroblast	PPIB
0	0.467416	0.326	0.017	0	Fibroblast	FOXF1
0	0.467248	0.586	0.304	0	Fibroblast	RRBP1
0	0.465456	0.738	0.464	0	Fibroblast	PHPT1
0	0.465261	0.393	0.133	0	Fibroblast	RDH10
0	0.464635	0.354	0.072	0	Fibroblast	LINC00478
0	0.46387	0.251	0.024	0	Fibroblast	PLEKHH2
0	0.461066	0.579	0.217	0	Fibroblast	TCF4
0	0.459406	0.321	0.073	0	Fibroblast	ALDH1A3
0	0.458942	0.307	0.035	0	Fibroblast	VASN
0	0.458511	0.365	0.059	0	Fibroblast	IL15RA
0	0.457493	0.314	0.085	0	Fibroblast	LXN
0	0.456428	0.36	0.059	0	Fibroblast	PROS1
0	0.453557	0.314	0.015	0	Fibroblast	RUNX1T1
0	0.452984	0.504	0.242	0	Fibroblast	PIGT
0	0.452578	0.397	0.13	0	Fibroblast	FAM114A1
0	0.450195	0.359	0.033	0	Fibroblast	C16orf45
0	0.44955	0.314	0.041	0	Fibroblast	SULT1A1
0	0.449038	0.335	0.038	0	Fibroblast	CAMK2N1
0	0.446398	0.55	0.289	0	Fibroblast	ADH5
0	0.445205	0.524	0.228	0	Fibroblast	RCN1
0	0.444632	0.351	0.036	0	Fibroblast	ACVRL1
0	0.439801	0.669	0.306	0	Fibroblast	TUBA1A
0	0.439471	0.276	0.009	0	Fibroblast	PAMR1
0	0.438031	0.424	0.151	0	Fibroblast	CES1
0	0.436864	0.807	0.546	0	Fibroblast	C12orf57
0	0.43619	0.442	0.095	0	Fibroblast	ZBTB20
0	0.434084	0.527	0.23	0	Fibroblast	SCARB2
0	0.432961	0.644	0.311	0	Fibroblast	PLD3
0	0.432929	0.688	0.33	0	Fibroblast	VAMP5
0	0.432489	0.259	0.009	0	Fibroblast	TMEM100
0	0.431574	0.443	0.189	0	Fibroblast	FOXO3
0	0.430092	0.389	0.095	0	Fibroblast	MAP1B
0	0.429605	0.259	0.01	0	Fibroblast	CPXM1
0	0.428674	0.283	0.026	0	Fibroblast	LOX
0	0.428294	0.299	0.034	0	Fibroblast	BMP4
0	0.426337	0.27	0.004	0	Fibroblast	LINC01082
0	0.426308	0.321	0.028	0	Fibroblast	FMOD
0	0.425357	0.778	0.396	0	Fibroblast	EMP3
0	0.424747	0.293	0.017	0	Fibroblast	BNC2
0	0.421947	0.432	0.159	0	Fibroblast	MLTK
0	0.419016	0.314	0.038	0	Fibroblast	FILIP1
0	0.417877	0.364	0.093	0	Fibroblast	PLXDC2
0	0.416071	0.568	0.278	0	Fibroblast	TCEAL8
0	0.415679	0.328	0.114	0	Fibroblast	HSPB8
0	0.415561	0.321	0.062	0	Fibroblast	SH3D19
0	0.413995	0.305	0.005	0	Fibroblast	OLFML1
0	0.41383	0.305	0.03	0	Fibroblast	GAS7
0	0.41335	0.415	0.117	0	Fibroblast	SH3BP5
0	0.412324	0.894	0.503	0	Fibroblast	IFITM2
0	0.411491	0.348	0.07	0	Fibroblast	COL4A2
0	0.411001	0.567	0.26	0	Fibroblast	HEXB
0	0.410969	0.317	0.028	0	Fibroblast	KANK2
0	0.410216	0.441	0.138	0	Fibroblast	PKIG
0	0.408783	0.28	0.004	0	Fibroblast	CLMP
0	0.407924	0.284	0.04	0	Fibroblast	BOC
0	0.40237	0.332	0.072	0	Fibroblast	GULP1
0	0.401177	0.264	0.006	0	Fibroblast	FAP
0	0.400113	0.332	0.054	0	Fibroblast	MEIS2
0	0.399814	0.315	0.028	0	Fibroblast	RECK
0	0.398642	0.508	0.191	0	Fibroblast	RBP1
0	0.398191	0.306	0.018	0	Fibroblast	ZCCHC24
0	0.395174	0.272	0.006	0	Fibroblast	ANK2
0	0.394436	0.265	0.003	0	Fibroblast	GPR133
0	0.392425	0.317	0.051	0	Fibroblast	ANKRD35
0	0.390219	0.272	0.037	0	Fibroblast	COL15A1
0	0.389804	0.373	0.129	0	Fibroblast	FKBP9
0	0.38863	0.261	0.065	0	Fibroblast	CCDC71L
0	0.388582	0.305	0.026	0	Fibroblast	LPAR1
0	0.383246	0.44	0.134	0	Fibroblast	CCPG1
0	0.382327	0.303	0.068	0	Fibroblast	CFB
0	0.381801	0.348	0.075	0	Fibroblast	ST3GAL4
0	0.3814	0.256	0.01	0	Fibroblast	GFPT2
0	0.38095	0.343	0.093	0	Fibroblast	A4GALT
0	0.380889	0.433	0.185	0	Fibroblast	AZI2
0	0.380546	0.321	0.07	0	Fibroblast	SELENBP1
0	0.380291	0.366	0.093	0	Fibroblast	FERMT2
0	0.380178	0.469	0.218	0	Fibroblast	HEBP1
0	0.378791	0.583	0.278	0	Fibroblast	AKR1C1
0	0.377876	0.288	0.033	0	Fibroblast	NT5E
0	0.377241	0.3	0.034	0	Fibroblast	GRK5
0	0.376336	0.322	0.059	0	Fibroblast	PLSCR4
0	0.376105	0.335	0.042	0	Fibroblast	C2
0	0.375432	0.346	0.053	0	Fibroblast	CD302
0	0.37529	0.279	0.024	0	Fibroblast	PHLDB1
0	0.373788	0.368	0.11	0	Fibroblast	LARP6
0	0.373148	0.265	0.004	0	Fibroblast	ADAM33
0	0.371847	0.258	0.052	0	Fibroblast	SLC39A14
0	0.371595	0.453	0.19	0	Fibroblast	MAP1LC3A
0	0.368973	0.259	0.02	0	Fibroblast	ADAMTSL4
0	0.368219	0.434	0.109	0	Fibroblast	TNFSF13B
0	0.365831	0.273	0.041	0	Fibroblast	RERG
0	0.365668	0.277	0.067	0	Fibroblast	MOXD1
0	0.365511	0.275	0.058	0	Fibroblast	UCHL1
0	0.365157	0.273	0.021	0	Fibroblast	GPR124
0	0.364271	0.259	0.036	0	Fibroblast	COL16A1
0	0.363306	0.274	0.031	0	Fibroblast	FSTL3
0	0.363271	0.283	0.015	0	Fibroblast	HSPB2
0	0.362775	0.358	0.072	0	Fibroblast	MAN1A1
0	0.361434	0.368	0.119	0	Fibroblast	PDLIM7
0	0.35993	0.318	0.1	0	Fibroblast	ITGB5
0	0.358343	0.31	0.072	0	Fibroblast	SGCB
0	0.3558	0.324	0.107	0	Fibroblast	VEGFB
0	0.355427	0.321	0.042	0	Fibroblast	CTSO
0	0.353998	0.266	0.047	0	Fibroblast	LAMB1
0	0.35365	0.274	0.031	0	Fibroblast	NEXN
0	0.352947	0.324	0.045	0	Fibroblast	VCAM1
0	0.349889	0.276	0.072	0	Fibroblast	RGMA
0	0.349033	0.28	0.037	0	Fibroblast	CTD-2369P2.2
0	0.347148	0.314	0.04	0	Fibroblast	DLC1
0	0.346978	0.371	0.112	0	Fibroblast	RBPMS
0	0.346295	0.485	0.103	0	Fibroblast	AXL
0	0.345406	0.352	0.093	0	Fibroblast	CDKN2C
0	0.344144	0.367	0.13	0	Fibroblast	SMARCA2
0	0.342442	0.297	0.037	0	Fibroblast	RP11-553L6.5
0	0.342088	0.257	0.027	0	Fibroblast	TENC1
0	0.341761	0.361	0.12	0	Fibroblast	TWSG1
0	0.341725	0.263	0.056	0	Fibroblast	CDC42EP2
0	0.341278	0.31	0.062	0	Fibroblast	TGFB1I1
0	0.337654	0.32	0.087	0	Fibroblast	TMEM45A
0	0.335304	0.321	0.084	0	Fibroblast	RNF146
0	0.331651	0.294	0.048	0	Fibroblast	ARMCX1
0	0.330012	0.412	0.113	0	Fibroblast	HSPG2
0	0.328674	0.364	0.124	0	Fibroblast	CASC4
0	0.32447	0.332	0.097	0	Fibroblast	TRIM8
0	0.323202	0.321	0.076	0	Fibroblast	HEG1
0	0.320734	0.3	0.072	0	Fibroblast	SMPDL3A
0	0.320703	0.253	0.064	0	Fibroblast	DBN1
0	0.319493	0.5	0.192	0	Fibroblast	ITM2C
0	0.319479	0.302	0.066	0	Fibroblast	COL4A1
0	0.316388	0.636	0.125	0	Fibroblast	TPM2
0	0.314151	0.255	0.047	0	Fibroblast	BAG2
0	0.309777	0.644	0.292	0	Fibroblast	LSP1
0	0.308882	0.292	0.042	0	Fibroblast	CALHM2
0	0.306854	0.255	0.03	0	Fibroblast	MITF
0	0.306366	0.264	0.05	0	Fibroblast	ABL1
0	0.306329	0.288	0.081	0	Fibroblast	EVA1B
0	0.304892	0.892	0.626	0	Fibroblast	PSAP
0	0.304191	0.263	0.072	0	Fibroblast	H6PD
0	0.302985	0.256	0.041	0	Fibroblast	PBX3
0	0.302077	0.375	0.104	0	Fibroblast	BIN1
0	0.299511	0.258	0.039	0	Fibroblast	CYP27A1
0	0.295829	0.28	0.072	0	Fibroblast	SOCS2
0	0.295518	0.902	0.632	0	Fibroblast	NPC2
0	0.28913	0.306	0.099	0	Fibroblast	GLT8D1
0	0.286287	0.273	0.065	0	Fibroblast	FAM229B
0	0.277943	0.252	0.035	0	Fibroblast	ANTXR2
0	0.274593	0.258	0.033	0	Fibroblast	CNRIP1
0	0.260712	0.251	0.041	0	Fibroblast	JAM2
0	0.259918	0.272	0.079	0	Fibroblast	SESTD1
0	0.258151	0.444	0.157	0	Fibroblast	NPDC1
1.33382e-307	0.464521	0.828	0.54	3.09993e-303	Fibroblast	RTN4
5.41116e-307	0.485794	0.416	0.183	1.25761e-302	Fibroblast	UGDH
1.86674e-306	0.381657	0.438	0.183	4.33849e-302	Fibroblast	GOLIM4
5.1817e-304	0.335929	0.328	0.119	1.20428e-299	Fibroblast	PCYOX1
3.53878e-303	0.370042	0.466	0.217	8.22447e-299	Fibroblast	COPRS
1.21789e-302	0.278528	0.265	0.076	2.83049e-298	Fibroblast	REV3L
3.88809e-302	0.298132	0.336	0.118	9.03631e-298	Fibroblast	SPG20
4.63262e-302	0.713	0.875	0.688	1.07667e-297	Fibroblast	ZFP36
5.89035e-301	0.52358	0.37	0.144	1.36898e-296	Fibroblast	PTPRS
1.51175e-300	0.387581	0.479	0.232	3.51346e-296	Fibroblast	GINM1
2.86623e-300	0.287207	0.338	0.12	6.66141e-296	Fibroblast	ABHD14A
5.71364e-300	0.384962	0.846	0.569	1.32791e-295	Fibroblast	ZFP36L2
7.91431e-296	0.309301	0.266	0.082	1.83937e-291	Fibroblast	PLOD2
3.34287e-294	0.413017	0.433	0.199	7.76916e-290	Fibroblast	MSRB2
1.01683e-293	0.43141	0.599	0.345	2.36322e-289	Fibroblast	CYB5R3
2.68127e-293	0.42075	0.825	0.598	6.23153e-289	Fibroblast	SNX3
2.49476e-292	0.359602	0.516	0.245	5.79806e-288	Fibroblast	TACC1
1.0257e-291	0.307515	0.3	0.104	2.38382e-287	Fibroblast	PARVA
2.85759e-291	0.374031	0.713	0.413	6.64132e-287	Fibroblast	ARL6IP5
7.43305e-290	0.506617	0.524	0.283	1.72751e-285	Fibroblast	HCFC1R1
5.99408e-288	0.374689	0.457	0.218	1.39308e-283	Fibroblast	CHID1
2.68149e-287	0.368772	0.332	0.127	6.23205e-283	Fibroblast	PLEKHA5
7.94097e-285	0.40564	0.253	0.077	1.84556e-280	Fibroblast	MATN2
5.56763e-282	0.275949	0.275	0.088	1.29397e-277	Fibroblast	DTWD1
6.1574e-281	0.418145	0.693	0.441	1.43104e-276	Fibroblast	OSTC
2.96896e-278	0.393654	0.685	0.408	6.90016e-274	Fibroblast	ITGB1
4.26573e-278	0.425245	0.722	0.458	9.91399e-274	Fibroblast	ATRAID
4.87087e-278	0.370306	0.251	0.076	1.13204e-273	Fibroblast	SPRY2
1.47346e-277	0.392602	0.557	0.3	3.42447e-273	Fibroblast	ITGB1BP1
1.80312e-277	0.426946	0.856	0.581	4.19063e-273	Fibroblast	LGALS3
3.63348e-277	0.380733	0.584	0.329	8.44457e-273	Fibroblast	SDF4
1.31459e-275	0.565544	0.717	0.45	3.05525e-271	Fibroblast	ARID5B
1.22293e-274	0.355889	0.327	0.124	2.8422e-270	Fibroblast	PRR24
1.42247e-273	0.630955	0.654	0.378	3.30595e-269	Fibroblast	TXNIP
2.00034e-272	0.416412	0.883	0.702	4.64899e-268	Fibroblast	CIRBP
6.40786e-272	0.392855	0.263	0.08	1.48925e-267	Fibroblast	CH25H
2.02943e-271	0.325256	0.47	0.22	4.71661e-267	Fibroblast	HEXA
7.47899e-269	0.273526	0.338	0.129	1.73819e-264	Fibroblast	FUCA2
1.01809e-268	0.335547	0.281	0.091	2.36615e-264	Fibroblast	PLAT
1.3813e-268	0.459518	0.694	0.416	3.21027e-264	Fibroblast	AHNAK
3.43611e-265	0.392808	0.741	0.495	7.98586e-261	Fibroblast	ISCU
6.5639e-264	0.902694	0.779	0.557	1.52552e-259	Fibroblast	SOD2
2.5642e-263	0.256973	0.264	0.086	5.95945e-259	Fibroblast	ANG
1.43972e-261	0.358827	0.873	0.683	3.34605e-257	Fibroblast	ATP6V0E1
3.1322e-260	0.298623	0.306	0.113	7.27954e-256	Fibroblast	MXRA7
1.00129e-258	0.368664	0.688	0.417	2.32709e-254	Fibroblast	RHOC
3.29112e-258	0.674629	0.488	0.241	7.64889e-254	Fibroblast	MT1E
1.73378e-257	0.364193	0.289	0.096	4.02948e-253	Fibroblast	G0S2
1.731e-256	0.507248	0.632	0.347	4.02303e-252	Fibroblast	RND3
8.54994e-251	0.357881	0.69	0.433	1.98709e-246	Fibroblast	TMEM14C
2.62789e-250	0.393088	0.827	0.579	6.10748e-246	Fibroblast	PEBP1
9.20698e-250	0.383703	0.563	0.321	2.1398e-245	Fibroblast	PGRMC1
2.73418e-249	0.339986	0.604	0.357	6.35451e-245	Fibroblast	TCEAL4
1.19998e-247	0.288556	0.875	0.576	2.78888e-243	Fibroblast	DSTN
3.53157e-247	0.354435	0.6	0.353	8.20773e-243	Fibroblast	ARL2
4.18703e-244	0.290769	0.289	0.106	9.73109e-240	Fibroblast	EHD2
4.84124e-244	0.500831	0.397	0.173	1.12515e-239	Fibroblast	ICAM1
1.65318e-242	0.517465	0.329	0.13	3.84215e-238	Fibroblast	ACKR3
1.19844e-241	0.377351	0.68	0.444	2.7853e-237	Fibroblast	2021-09-15
2.42377e-241	0.321971	0.315	0.127	5.63307e-237	Fibroblast	RRAS
3.66928e-237	0.353369	0.767	0.51	8.52778e-233	Fibroblast	MGST3
1.17719e-236	0.369094	0.589	0.333	2.73591e-232	Fibroblast	RHOB
1.49739e-234	0.478384	0.53	0.271	3.48009e-230	Fibroblast	ID3
9.32791e-233	0.286709	0.397	0.185	2.1679e-228	Fibroblast	SMIM20
1.44636e-231	0.287577	0.437	0.21	3.36148e-227	Fibroblast	MVP
1.69556e-231	0.563382	0.769	0.564	3.94066e-227	Fibroblast	IER2
1.12324e-230	0.283905	0.365	0.156	2.61052e-226	Fibroblast	RAB32
2.14839e-228	0.394153	0.863	0.658	4.99307e-224	Fibroblast	POLR2L
3.88829e-228	0.33103	0.359	0.155	9.03677e-224	Fibroblast	FAM46A
1.48517e-227	0.299882	0.377	0.172	3.45169e-223	Fibroblast	C1orf123
2.47917e-227	0.274982	0.797	0.511	5.76184e-223	Fibroblast	CD59
7.33538e-226	0.331619	0.635	0.4	1.70482e-221	Fibroblast	ESD
2.53747e-225	0.352791	0.63	0.396	5.89733e-221	Fibroblast	APLP2
4.68673e-225	0.356625	0.573	0.34	1.08924e-220	Fibroblast	CD151
1.81611e-224	0.334745	0.846	0.633	4.22082e-220	Fibroblast	TMEM258
2.42695e-222	0.316993	0.417	0.21	5.64047e-218	Fibroblast	CCS
3.43895e-222	0.363805	0.679	0.446	7.99246e-218	Fibroblast	RNH1
3.73707e-222	0.331676	0.831	0.63	8.68531e-218	Fibroblast	MORF4L1
4.31959e-222	0.361368	0.635	0.385	1.00392e-217	Fibroblast	PRNP
4.06316e-220	0.355085	0.696	0.462	9.44319e-216	Fibroblast	TMBIM4.1
2.74259e-218	0.529684	0.662	0.451	6.37405e-214	Fibroblast	EIF1B
3.88551e-218	0.316042	0.624	0.384	9.03032e-214	Fibroblast	ATP6AP2
6.87484e-218	0.347664	0.431	0.202	1.59778e-213	Fibroblast	CRYAB
3.34592e-216	0.502998	0.848	0.63	7.77625e-212	Fibroblast	ZFP36L1
5.11912e-216	0.33727	0.769	0.528	1.18973e-211	Fibroblast	C6orf48
2.63065e-213	0.380115	0.346	0.164	6.11388e-209	Fibroblast	FRMD6
4.92727e-212	0.358363	0.388	0.191	1.14515e-207	Fibroblast	PALLD
1.38017e-210	0.353737	0.502	0.276	3.20765e-206	Fibroblast	ALDH2
5.36219e-210	0.295098	0.655	0.425	1.24623e-205	Fibroblast	TMEM230
5.33152e-209	0.465707	0.852	0.639	1.2391e-204	Fibroblast	DUSP1
1.00318e-208	0.336068	0.748	0.523	2.33149e-204	Fibroblast	GABARAPL2
1.52854e-207	0.260093	0.37	0.166	3.55249e-203	Fibroblast	RIN2
1.77367e-207	0.358192	0.431	0.219	4.12219e-203	Fibroblast	CBX6
4.48717e-207	0.36134	0.941	0.77	1.04286e-202	Fibroblast	NEAT1
2.77244e-206	0.34412	0.503	0.276	6.44343e-202	Fibroblast	LIMA1
6.31511e-205	0.337632	0.717	0.484	1.4677e-200	Fibroblast	WSB1
3.82512e-204	1.03678	0.461	0.255	8.88995e-200	Fibroblast	CXCL2
5.57091e-204	0.311511	0.564	0.338	1.29473e-199	Fibroblast	CAMLG
5.04594e-202	0.312062	0.346	0.166	1.17273e-197	Fibroblast	RBFOX2
5.43338e-201	0.379605	0.376	0.192	1.26277e-196	Fibroblast	ZNF385A
2.60479e-199	0.318045	0.369	0.18	6.05378e-195	Fibroblast	TPBG
3.22332e-199	0.325398	0.428	0.229	7.49132e-195	Fibroblast	COPS8
3.32073e-197	0.315235	0.832	0.64	7.7177e-193	Fibroblast	TMEM59
5.24157e-196	0.341312	0.868	0.678	1.21819e-191	Fibroblast	GPX4
7.80442e-196	0.315923	0.28	0.119	1.81383e-191	Fibroblast	PTGFRN
4.18087e-195	0.327382	0.301	0.126	9.71677e-191	Fibroblast	ABL2
9.67101e-194	0.306034	0.548	0.339	2.24764e-189	Fibroblast	NUCB1
1.32563e-193	0.427398	0.845	0.68	3.0809e-189	Fibroblast	PNRC1
1.58437e-193	0.300894	0.311	0.14	3.68224e-189	Fibroblast	TRIOBP
4.29886e-193	0.378148	0.577	0.365	9.99097e-189	Fibroblast	ADI1
3.31059e-190	0.26793	0.312	0.133	7.69414e-186	Fibroblast	APOL1
1.30861e-189	0.337395	0.67	0.453	3.04133e-185	Fibroblast	ARF4
2.46745e-189	0.265197	0.276	0.114	5.73459e-185	Fibroblast	PXDC1
1.65535e-188	0.276179	0.597	0.38	3.84719e-184	Fibroblast	LRPAP1
4.59042e-188	0.387718	0.538	0.339	1.06686e-183	Fibroblast	HIGD1A
1.76065e-186	0.296562	0.53	0.323	4.09192e-182	Fibroblast	TNFRSF1A
1.18113e-185	0.286993	0.431	0.239	2.74507e-181	Fibroblast	AK3
2.24297e-185	0.2532	0.322	0.142	5.21289e-181	Fibroblast	ADD1
3.75883e-182	0.268025	0.294	0.126	8.7359e-178	Fibroblast	RFK
1.22277e-180	0.555235	0.581	0.376	2.84183e-176	Fibroblast	NR4A1
2.11441e-180	0.337954	0.359	0.185	4.91409e-176	Fibroblast	TRIP10
7.04982e-180	0.256568	0.35	0.167	1.63845e-175	Fibroblast	ZNF106
8.28481e-180	0.28259	0.751	0.539	1.92547e-175	Fibroblast	SDCBP
1.36199e-179	0.265368	0.313	0.144	3.16539e-175	Fibroblast	PLBD1
1.95325e-179	0.273043	0.534	0.297	4.53955e-175	Fibroblast	MDK
3.2841e-179	0.324141	0.347	0.157	7.63257e-175	Fibroblast	BASP1
8.82943e-179	0.304825	0.709	0.504	2.05205e-174	Fibroblast	MRFAP1
8.93426e-179	0.290533	0.791	0.5	2.07641e-174	Fibroblast	YBX3
1.08778e-177	0.262821	0.435	0.234	2.52811e-173	Fibroblast	SNX9
2.87157e-177	0.299312	0.399	0.217	6.67381e-173	Fibroblast	PGRMC2
3.39639e-177	0.353462	0.292	0.125	7.89356e-173	Fibroblast	PGF
4.72371e-176	0.270543	0.758	0.549	1.09784e-171	Fibroblast	RABAC1
1.89045e-175	0.288184	0.605	0.401	4.3936e-171	Fibroblast	MTCH1
7.59547e-174	0.287294	0.504	0.309	1.76526e-169	Fibroblast	FUNDC2
4.51683e-173	0.399441	0.752	0.537	1.04976e-168	Fibroblast	SQSTM1
1.17879e-171	0.481123	0.315	0.151	2.73962e-167	Fibroblast	GPRC5A
3.36096e-169	0.33441	0.352	0.158	7.81121e-165	Fibroblast	PLIN2
1.51102e-168	0.299769	0.339	0.171	3.51177e-164	Fibroblast	ECHDC2
2.2564e-167	0.417545	0.317	0.151	5.24409e-163	Fibroblast	CREB5
4.61282e-165	0.321781	0.836	0.705	1.07207e-160	Fibroblast	CCNI
2.10185e-164	0.267736	0.501	0.299	4.88491e-160	Fibroblast	TTC3
5.15046e-164	0.2725	0.435	0.251	1.19702e-159	Fibroblast	TM2D1
6.21561e-164	0.348858	0.553	0.351	1.44457e-159	Fibroblast	SPTSSA
8.45127e-164	0.289089	0.483	0.297	1.96416e-159	Fibroblast	HDLBP
2.90339e-163	0.299877	0.292	0.138	6.74777e-159	Fibroblast	WLS
5.70781e-162	0.318838	0.441	0.264	1.32655e-157	Fibroblast	ANXA4
1.95608e-161	0.271533	0.434	0.251	4.54613e-157	Fibroblast	SEC63
5.55056e-161	0.318364	0.38	0.209	1.29001e-156	Fibroblast	ZFYVE21
7.86977e-161	0.292603	0.503	0.32	1.82901e-156	Fibroblast	UBE2E3
3.92364e-159	0.260127	0.259	0.114	9.11893e-155	Fibroblast	SH3PXD2A
4.43835e-159	0.272333	0.389	0.213	1.03152e-154	Fibroblast	IFT57
1.65276e-158	0.307571	0.282	0.129	3.84119e-154	Fibroblast	SNAI2
2.65315e-158	0.277522	0.63	0.431	6.16619e-154	Fibroblast	SCP2
1.1505e-157	0.260403	0.321	0.158	2.67387e-153	Fibroblast	ITGAV
2.4812e-157	0.399101	0.427	0.232	5.76656e-153	Fibroblast	PTN
7.74036e-157	0.287139	0.38	0.192	1.79894e-152	Fibroblast	ARRDC3
5.53841e-156	0.286759	0.44	0.264	1.28718e-151	Fibroblast	ARL1
1.54407e-155	0.261	0.886	0.733	3.58856e-151	Fibroblast	SKP1
1.28097e-153	0.32537	0.591	0.341	2.97711e-149	Fibroblast	RPS4Y1
3.78291e-153	0.270844	0.515	0.322	8.79187e-149	Fibroblast	LMO4
1.0381e-152	0.262664	0.694	0.461	2.41264e-148	Fibroblast	IFI27L2
2.48049e-152	0.259363	0.269	0.125	5.7649e-148	Fibroblast	SNHG18
5.96192e-152	0.291186	0.404	0.236	1.38561e-147	Fibroblast	AHCYL1
9.09658e-151	0.270977	0.516	0.322	2.11414e-146	Fibroblast	FAM3C
3.47054e-150	0.269263	0.632	0.428	8.06587e-146	Fibroblast	LAMP1
1.12768e-148	0.287719	0.331	0.176	2.62084e-144	Fibroblast	CDK2AP1
1.79851e-148	0.295971	0.493	0.319	4.17993e-144	Fibroblast	MPG
5.04508e-148	0.283799	0.695	0.506	1.17253e-143	Fibroblast	PDIA3
4.92681e-147	0.300377	0.399	0.235	1.14504e-142	Fibroblast	GNG12
3.70986e-145	0.251563	0.393	0.222	8.62209e-141	Fibroblast	CCDC23
4.02743e-144	0.274833	0.499	0.316	9.36015e-140	Fibroblast	OAT
6.7852e-141	0.253507	0.806	0.552	1.57695e-136	Fibroblast	LMNA
1.36803e-140	0.259767	0.522	0.339	3.17944e-136	Fibroblast	NME3
1.64238e-138	0.61953	0.398	0.224	3.81706e-134	Fibroblast	CXCL14
8.76835e-137	0.331944	0.564	0.391	2.03785e-132	Fibroblast	RAB13
2.23611e-136	0.508682	0.259	0.119	5.19694e-132	Fibroblast	FST
1.27458e-133	0.293056	0.538	0.356	2.96226e-129	Fibroblast	TAX1BP3
1.73083e-132	0.253466	0.577	0.393	4.02262e-128	Fibroblast	NDUFS4
5.60038e-131	0.31901	0.336	0.19	1.30158e-126	Fibroblast	AK1
1.60216e-130	0.437891	0.367	0.22	3.72359e-126	Fibroblast	SPSB1
5.00817e-130	0.306967	0.503	0.334	1.16395e-125	Fibroblast	SPATS2L
6.32734e-130	0.254146	0.369	0.214	1.47054e-125	Fibroblast	SEC31A
7.04463e-128	0.279714	0.458	0.298	1.63724e-123	Fibroblast	C1orf122
2.28203e-124	0.276735	0.265	0.121	5.30367e-120	Fibroblast	FKBP5
1.04787e-118	0.262093	0.274	0.142	2.43535e-114	Fibroblast	CHPF
2.10057e-117	0.346348	0.425	0.26	4.88194e-113	Fibroblast	FHL2
1.92725e-116	0.282882	0.695	0.519	4.47911e-112	Fibroblast	RAB7A
3.91643e-115	0.453163	0.471	0.3	9.10218e-111	Fibroblast	ADM
2.23455e-114	0.337557	0.4	0.255	5.19331e-110	Fibroblast	SVIL
2.8895e-114	0.325657	0.552	0.372	6.71548e-110	Fibroblast	IRF1
6.24207e-102	0.269314	0.337	0.209	1.45072e-97	Fibroblast	CKAP4
7.0203e-101	0.290706	0.341	0.203	1.63159e-96	Fibroblast	KLF10
3.1426e-99	0.285745	0.325	0.192	7.30371e-95	Fibroblast	ARL4D
1.27299e-97	0.277025	0.708	0.549	2.95855e-93	Fibroblast	JUND
1.40802e-93	0.261553	0.409	0.263	3.27237e-89	Fibroblast	ERRFI1
8.91707e-90	0.333256	0.833	0.67	2.07242e-85	Fibroblast	NFKBIA
7.69134e-86	0.345153	0.421	0.275	1.78755e-81	Fibroblast	HSPA1B
3.13502e-79	0.26384	0.333	0.217	7.28609e-75	Fibroblast	ABLIM1
2.71799e-78	0.663398	0.286	0.172	6.31689e-74	Fibroblast	CXCL3
1.12236e-76	0.304327	0.636	0.521	2.60848e-72	Fibroblast	DNAJA1
3.31403e-63	0.262994	0.653	0.521	7.70213e-59	Fibroblast	PPP1R15A
7.41196e-62	0.25715	0.541	0.435	1.72261e-57	Fibroblast	NAMPT
3.15343e-61	0.357928	0.586	0.484	7.32889e-57	Fibroblast	WTAP
3.29745e-61	0.27062	0.483	0.363	7.66359e-57	Fibroblast	ATF3
2.84957e-50	0.255912	0.356	0.268	6.62269e-46	Fibroblast	DHRS3
8.53835e-47	0.882345	0.601	0.483	1.9844e-42	Fibroblast	MT1X
1.00229e-36	0.606542	0.605	0.511	2.32941e-32	Fibroblast	IER3
1.37613e-35	0.316341	0.488	0.397	3.19827e-31	Fibroblast	CD55
2.03095e-18	0.343235	0.588	0.515	4.72014e-14	Fibroblast	DNAJB1
5.26884e-15	0.394253	0.48	0.435	1.22453e-10	Fibroblast	HSPA1A
4.22176e-14	0.263395	0.326	0.296	9.81178e-10	Fibroblast	KDM6B
0	2.70462	0.621	0.112	0	T cells cells	CCL5
0	2.49837	0.284	0.07	0	T cells cells	GNLY
0	2.29572	0.531	0.076	0	T cells cells	NKG7
0	2.28252	0.829	0.073	0	T cells cells	CD3D
0	2.20991	0.48	0.045	0	T cells cells	GZMA
0	2.09801	0.701	0.058	0	T cells cells	CD7
0	2.09197	0.873	0.276	0	T cells cells	IL32
0	2.06662	0.425	0.127	0	T cells cells	CCL4
0	2.05328	0.426	0.075	0	T cells cells	GZMB
0	1.97179	0.751	0.052	0	T cells cells	CD2
0	1.77956	0.331	0.026	0	T cells cells	KLRB1
0	1.7649	0.575	0.08	0	T cells cells	CST7
0	1.72212	0.698	0.041	0	T cells cells	CD3E
0	1.70905	0.416	0.025	0	T cells cells	AC092580.4
0	1.61646	0.749	0.271	0	T cells cells	CXCR4
0	1.61561	0.255	0.022	0	T cells cells	GZMK
0	1.52129	0.319	0.027	0	T cells cells	GZMH
0	1.51638	0.762	0.158	0	T cells cells	PTPRCAP
0	1.51327	0.43	0.028	0	T cells cells	TIGIT
0	1.50673	0.793	0.227	0	T cells cells	CD52
0	1.47283	0.769	0.174	0	T cells cells	PTPRC
0	1.44157	0.352	0.022	0	T cells cells	CD8A
0	1.42786	0.349	0.024	0	T cells cells	PRF1
0	1.38484	0.521	0.063	0	T cells cells	SPOCK2
0	1.36109	0.689	0.174	0	T cells cells	HCST
0	1.30911	0.454	0.027	0	T cells cells	CD3G
0	1.2994	0.537	0.254	0	T cells cells	DUSP2
0	1.29011	0.794	0.631	0	T cells cells	TMEM66
0	1.28471	0.583	0.246	0	T cells cells	LEPROTL1
0	1.28315	0.496	0.039	0	T cells cells	LCK
0	1.26491	0.405	0.066	0	T cells cells	IL7R
0	1.26161	0.58	0.361	0	T cells cells	CREM
0	1.26117	0.851	0.397	0	T cells cells	ARHGDIB
0	1.25245	0.585	0.134	0	T cells cells	IL2RG
0	1.21713	0.393	0.029	0	T cells cells	CD96
0	1.21428	0.941	0.772	0	T cells cells	BTG1
0	1.20079	0.326	0.061	0	T cells cells	BATF
0	1.17296	0.562	0.356	0	T cells cells	ID2
0	1.16343	0.648	0.278	0	T cells cells	RGS1
0	1.14543	0.947	0.446	0	T cells cells	SRGN
0	1.13921	0.429	0.132	0	T cells cells	LTB
0	1.13605	0.272	0.024	0	T cells cells	CTSW
0	1.12719	0.584	0.149	0	T cells cells	CYTIP
0	1.12195	0.466	0.095	0	T cells cells	FYN
0	1.11178	0.504	0.133	0	T cells cells	ALOX5AP
0	1.09762	0.667	0.231	0	T cells cells	CORO1A
0	1.08981	0.272	0.013	0	T cells cells	CXCR6
0	1.08828	0.518	0.124	0	T cells cells	CD69
0	1.07539	0.534	0.129	0	T cells cells	FYB
0	1.06874	0.546	0.173	0	T cells cells	RAC2
0	1.0639	0.471	0.205	0	T cells cells	EVL
0	1.06261	0.507	0.191	0	T cells cells	ITM2A
0	1.05028	0.347	0.019	0	T cells cells	GZMM
0	1.04899	0.369	0.025	0	T cells cells	CD247
0	1.03991	0.559	0.312	0	T cells cells	RARRES3
0	1.01855	0.428	0.093	0	T cells cells	ACAP1
0	1	0.321	0.091	0	T cells cells	DUSP4
0	0.992059	0.987	0.904	0	T cells cells	HLA-A
0	0.986681	0.619	0.412	0	T cells cells	TSC22D3
0	0.977376	0.373	0.212	0	T cells cells	RGCC
0	0.961178	0.372	0.111	0	T cells cells	RUNX3
0	0.955422	0.275	0.056	0	T cells cells	LAG3
0	0.948913	0.506	0.151	0	T cells cells	SAMSN1
0	0.945694	0.299	0.019	0	T cells cells	SH2D1A
0	0.936127	0.34	0.059	0	T cells cells	CD27
0	0.935222	0.517	0.344	0	T cells cells	PPP2R5C
0	0.931735	0.787	0.605	0	T cells cells	S100A4
0	0.931121	0.351	0.059	0	T cells cells	SLA
0	0.916333	0.553	0.171	0	T cells cells	CD48
0	0.910504	0.293	0.101	0	T cells cells	APOBEC3G
0	0.909532	0.385	0.084	0	T cells cells	GIMAP7
0	0.908103	0.681	0.569	0	T cells cells	ZFP36L2
0	0.905581	0.256	0.014	0	T cells cells	ICOS
0	0.902523	0.506	0.251	0	T cells cells	STK4
0	0.900688	0.973	0.868	0	T cells cells	HLA-C
0	0.884011	0.466	0.215	0	T cells cells	STK17B
0	0.883885	0.315	0.055	0	T cells cells	PTPN7
0	0.883523	0.308	0.036	0	T cells cells	LAT
0	0.872157	0.6	0.232	0	T cells cells	GMFG
0	0.86478	0.282	0.018	0	T cells cells	IL2RB
0	0.846943	0.999	0.983	0	T cells cells	B2M
0	0.838268	0.536	0.178	0	T cells cells	CD53
0	0.83086	0.301	0.047	0	T cells cells	CLEC2D
0	0.830811	0.46	0.215	0	T cells cells	CDC42SE2
0	0.826447	0.647	0.453	0	T cells cells	FXYD5
0	0.823994	0.278	0.036	0	T cells cells	SH2D2A
0	0.822744	0.431	0.144	0	T cells cells	WIPF1
0	0.817695	0.528	0.27	0	T cells cells	LSP1
0	0.813338	0.266	0.034	0	T cells cells	SYTL3
0	0.811674	0.998	0.97	0	T cells cells	MALAT1
0	0.806409	0.443	0.163	0	T cells cells	LIMD2
0	0.787844	0.45	0.313	0	T cells cells	LINC00152
0	0.767383	0.277	0.124	0	T cells cells	PIK3R1
0	0.762326	0.32	0.137	0	T cells cells	CNOT6L
0	0.761308	0.32	0.105	0	T cells cells	ETS1
0	0.759636	0.505	0.383	0	T cells cells	CLEC2B
0	0.755465	0.355	0.098	0	T cells cells	RHOH
0	0.750934	0.337	0.085	0	T cells cells	EVI2A
0	0.734711	0.262	0.065	0	T cells cells	RP11-347P5.1
0	0.725858	0.282	0.066	0	T cells cells	GNG2
0	0.724694	0.404	0.242	0	T cells cells	FNBP1
0	0.723411	0.432	0.196	0	T cells cells	GPR183
0	0.720123	0.6	0.437	0	T cells cells	ISG20
0	0.705483	0.659	0.57	0	T cells cells	CD44
0	0.705085	0.262	0.066	0	T cells cells	AKNA
0	0.693298	0.427	0.251	0	T cells cells	BIRC3
0	0.693027	0.35	0.142	0	T cells cells	ICAM3
0	0.676482	0.387	0.14	0	T cells cells	LCP1
0	0.673385	0.547	0.352	0	T cells cells	COTL1
0	0.67037	0.636	0.6	0	T cells cells	SRSF7
0	0.665389	0.255	0.054	0	T cells cells	DOK2
0	0.654809	0.997	0.985	0	T cells cells	TMSB4X
0	0.651575	0.591	0.559	0	T cells cells	DDX24
0	0.643599	0.299	0.108	0	T cells cells	TNFRSF1B
0	0.642908	0.985	0.905	0	T cells cells	HLA-B
0	0.642595	0.317	0.143	0	T cells cells	2021-09-06
0	0.641331	0.267	0.126	0	T cells cells	PBXIP1
0	0.640684	0.255	0.058	0	T cells cells	APBB1IP
0	0.625624	0.986	0.977	0	T cells cells	RPS29
0	0.620042	0.327	0.115	0	T cells cells	GIMAP4
0	0.611133	0.991	0.989	0	T cells cells	RPS27
0	0.592549	0.401	0.179	0	T cells cells	GPSM3
0	0.583137	0.902	0.808	0	T cells cells	HLA-E
0	0.576816	0.359	0.14	0	T cells cells	ITGB2
0	0.571003	0.331	0.167	0	T cells cells	UCP2
0	0.568223	0.829	0.764	0	T cells cells	SH3BGRL3
0	0.5665	0.312	0.116	0	T cells cells	EVI2B
0	0.545684	0.553	0.195	0	T cells cells	CD37
0	0.523375	0.665	0.502	0	T cells cells	IFITM2
0	0.522625	0.257	0.108	0	T cells cells	FMNL1
0	0.437973	0.983	0.977	0	T cells cells	RPS15A
0	0.40209	0.974	0.958	0	T cells cells	RPS25
0	0.383025	0.987	0.983	0	T cells cells	RPLP2
0	0.362103	0.85	0.829	0	T cells cells	RPL36AL
0	0.341273	0.889	0.863	0	T cells cells	EEF1D
0	0.312148	0.978	0.97	0	T cells cells	RPL23A
0	0.296089	0.978	0.966	0	T cells cells	RPS3
0	0.287898	0.985	0.983	0	T cells cells	RPL21
0	0.280917	0.97	0.954	0	T cells cells	RPL31
0	0.27137	0.641	0.316	0	T cells cells	LAPTM5
0	0.269218	0.984	0.982	0	T cells cells	RPL28
0	0.263894	0.982	0.974	0	T cells cells	RPS27A
0	0.256145	0.978	0.975	0	T cells cells	RPL27A
4.29684e-283	0.699565	0.288	0.154	9.98629e-279	T cells cells	RAB27A
2.9054e-271	0.555957	0.285	0.145	6.75244e-267	T cells cells	CELF2
1.52535e-268	0.612541	0.681	0.66	3.54507e-264	T cells cells	HSPA8
2.26722e-254	0.661795	0.278	0.151	5.26924e-250	T cells cells	PIK3IP1
6.72786e-252	0.336876	0.799	0.805	1.56362e-247	T cells cells	TMA7
1.54079e-237	0.466213	0.28	0.147	3.58095e-233	T cells cells	HCLS1
4.20637e-234	0.604571	0.268	0.149	9.77602e-230	T cells cells	2021-09-01
8.26849e-230	0.393464	0.803	0.811	1.92168e-225	T cells cells	DDX5
1.86825e-219	0.592161	0.524	0.493	4.34199e-215	T cells cells	VAMP2
2.91185e-218	0.541247	0.378	0.258	6.76743e-214	T cells cells	GYPC
1.35579e-212	0.735612	0.371	0.28	3.151e-208	T cells cells	EML4
9.47624e-212	0.605552	0.427	0.332	2.20237e-207	T cells cells	HLA-F
1.54029e-209	0.823422	0.434	0.357	3.57979e-205	T cells cells	RNF213
1.66952e-206	0.691522	0.414	0.332	3.88013e-202	T cells cells	AKAP13
1.51454e-201	0.316588	0.773	0.781	3.51995e-197	T cells cells	ARPC2
1.96558e-198	0.639793	0.347	0.247	4.5682e-194	T cells cells	GCC2
1.12249e-197	0.432888	0.656	0.687	2.60878e-193	T cells cells	PSME1
5.84841e-195	0.525879	0.536	0.462	1.35923e-190	T cells cells	DDIT4
2.00392e-194	0.44693	0.471	0.334	4.65731e-190	T cells cells	RPS4Y1
4.70029e-193	0.766516	0.364	0.274	1.09239e-188	T cells cells	NR3C1
5.66808e-193	0.66467	0.516	0.509	1.31732e-188	T cells cells	ANKRD12
9.23416e-192	0.669933	0.471	0.43	2.14611e-187	T cells cells	ELF1
3.03661e-183	0.455715	0.61	0.644	7.05738e-179	T cells cells	SON
1.11302e-181	0.66838	0.41	0.338	2.58677e-177	T cells cells	STK17A
7.91643e-175	0.655036	0.305	0.212	1.83986e-170	T cells cells	AAK1
1.51848e-172	0.346921	0.878	0.89	3.5291e-168	T cells cells	PFN1
2.62412e-169	0.561042	0.346	0.247	6.09873e-165	T cells cells	ARL4C
3.50514e-168	0.305957	0.796	0.786	8.1463e-164	T cells cells	CALM1
9.62445e-168	0.598421	0.263	0.157	2.23682e-163	T cells cells	ZNF331
1.27067e-165	0.270085	0.548	0.514	2.95317e-161	T cells cells	HMGB2
4.06091e-159	0.576279	0.343	0.252	9.43796e-155	T cells cells	GLIPR1
5.70582e-150	0.549421	0.539	0.565	1.32609e-145	T cells cells	PNISR
2.05959e-149	0.495129	0.432	0.347	4.7867e-145	T cells cells	CRIP1
1.38795e-146	0.556865	0.493	0.456	3.22573e-142	T cells cells	PSMB9
1.67925e-142	0.547895	0.465	0.428	3.90274e-138	T cells cells	ARL6IP5
1.22177e-141	0.560025	0.482	0.476	2.83951e-137	T cells cells	KMT2E
7.65314e-123	0.53653	0.274	0.197	1.77867e-118	T cells cells	CDKN1B
2.1605e-122	0.703525	0.295	0.23	5.02121e-118	T cells cells	RORA
1.5939e-120	0.621847	0.377	0.316	3.70439e-116	T cells cells	CKLF
4.7205e-120	0.287618	0.769	0.799	1.09709e-115	T cells cells	RPL17
1.03803e-117	0.643085	0.357	0.305	2.41248e-113	T cells cells	GBP2
4.28777e-114	0.502709	0.265	0.187	9.96521e-110	T cells cells	SMCHD1
1.01258e-106	0.283218	0.487	0.411	2.35334e-102	T cells cells	EMP3
2.26268e-102	0.388604	0.161	0.314	5.25869e-98	T cells cells	HSPA1B
3.81885e-99	0.486562	0.49	0.514	8.87538e-95	T cells cells	2021-09-07
4.10342e-99	0.262443	0.702	0.729	9.53676e-95	T cells cells	GLTSCR2
6.86896e-99	0.39681	0.583	0.662	1.59641e-94	T cells cells	YWHAB
1.99593e-98	0.401681	0.301	0.216	4.63874e-94	T cells cells	SLC2A3
7.29906e-93	0.375878	0.583	0.649	1.69638e-88	T cells cells	SRSF5
2.20073e-91	0.593706	0.251	0.188	5.11471e-87	T cells cells	PCSK7
8.50733e-91	0.497951	0.292	0.23	1.97719e-86	T cells cells	ARID5A
1.10422e-87	0.298662	0.725	0.8	2.56633e-83	T cells cells	MYL12A
2.20274e-85	0.421278	0.29	0.473	5.11938e-81	T cells cells	HSPA1A
5.6567e-77	0.59327	0.265	0.218	1.31467e-72	T cells cells	LYST
1.32223e-75	0.537058	0.38	0.373	3.073e-71	T cells cells	JAK1
7.24291e-75	0.336212	0.546	0.602	1.68332e-70	T cells cells	LDHB
1.03659e-68	0.539328	0.324	0.297	2.40913e-64	T cells cells	IDS
8.3844e-67	0.367642	0.534	0.576	1.94862e-62	T cells cells	CD99
4.37867e-65	0.478663	0.439	0.469	1.01765e-60	T cells cells	N4BP2L2
3.59392e-64	0.502366	0.251	0.208	8.35263e-60	T cells cells	SLC38A1
4.83702e-62	0.431918	0.277	0.234	1.12417e-57	T cells cells	SVIP
1.62507e-60	0.817847	0.352	0.35	3.77683e-56	T cells cells	RBPJ
2.38768e-60	0.57213	0.306	0.284	5.5492e-56	T cells cells	G3BP2
3.89919e-60	0.49838	0.384	0.399	9.06211e-56	T cells cells	TERF2IP
4.49813e-59	0.59658	0.31	0.288	1.04541e-54	T cells cells	TUBA4A
1.94076e-58	0.27581	0.561	0.651	4.51052e-54	T cells cells	SSR2
1.24178e-56	0.274705	0.576	0.679	2.88602e-52	T cells cells	C19orf43
3.83632e-56	0.340621	0.537	0.623	8.91598e-52	T cells cells	SELK
9.3012e-55	0.49464	0.326	0.296	2.16169e-50	T cells cells	CARD16
2.227e-51	0.324889	0.556	0.64	5.17578e-47	T cells cells	SRSF2
1.15589e-48	0.283719	0.635	0.7	2.6864e-44	T cells cells	SOD1
3.20147e-47	0.327368	0.496	0.569	7.44053e-43	T cells cells	CIB1
3.95136e-42	0.498984	0.369	0.398	9.18337e-38	T cells cells	ARID4B
1.62078e-41	0.413504	0.414	0.426	3.76685e-37	T cells cells	TNFAIP3
2.01803e-40	0.390559	0.342	0.327	4.6901e-36	T cells cells	IFITM1
2.01782e-38	0.403119	0.4	0.424	4.68961e-34	T cells cells	RHOG
2.22546e-37	0.397306	0.444	0.52	5.17218e-33	T cells cells	GSTK1
1.2381e-36	0.480257	0.387	0.43	2.87747e-32	T cells cells	PPP1R2
1.12578e-34	0.389951	0.266	0.243	2.61644e-30	T cells cells	FAM107B
2.24139e-34	0.418425	0.376	0.399	5.20922e-30	T cells cells	MSN
1.26819e-32	0.2691	0.202	0.324	2.94739e-28	T cells cells	ITGAE
4.70041e-32	0.438432	0.323	0.336	1.09242e-27	T cells cells	BUB3
2.27611e-30	0.495053	0.265	0.247	5.2899e-26	T cells cells	PRDM1
3.70102e-30	0.263477	0.2	0.316	8.60153e-26	T cells cells	WNK1
6.34306e-30	0.503721	0.349	0.384	1.47419e-25	T cells cells	PRPF38B
1.05579e-28	0.400533	0.424	0.49	2.45377e-24	T cells cells	PSMB8
2.05427e-27	0.337847	0.234	0.368	4.77434e-23	T cells cells	CORO1B
7.06922e-27	0.362307	0.45	0.542	1.64296e-22	T cells cells	PRRC2C
7.70172e-27	0.268357	0.268	0.419	1.78996e-22	T cells cells	IQGAP1
1.55361e-23	0.500249	0.321	0.351	3.61074e-19	T cells cells	C9orf142
2.66258e-23	0.336739	0.469	0.553	6.18811e-19	T cells cells	IFI16
2.54449e-21	0.258526	0.188	0.28	5.91365e-17	T cells cells	RP11-349A22.5
1.79969e-20	0.268528	0.242	0.368	4.18267e-16	T cells cells	SLTM
3.81946e-20	0.319062	0.502	0.611	8.8768e-16	T cells cells	PGK1
3.26864e-18	0.262575	0.282	0.428	7.59666e-14	T cells cells	SF3B1
7.70869e-18	0.483972	0.381	0.45	1.79158e-13	T cells cells	YPEL5
2.76243e-17	0.286672	0.222	0.331	6.42017e-13	T cells cells	RSBN1L
5.5942e-17	0.277913	0.209	0.309	1.30015e-12	T cells cells	FGFR1OP2
3.32461e-16	0.333396	0.363	0.39	7.72672e-12	T cells cells	IRF1
1.71662e-15	0.473705	0.258	0.273	3.9896e-11	T cells cells	NAP1L4
2.82698e-15	0.420269	0.301	0.33	6.57018e-11	T cells cells	PDCD4
2.98117e-15	0.263317	0.296	0.439	6.92854e-11	T cells cells	AKAP9
1.19917e-14	0.261807	0.477	0.529	2.78698e-10	T cells cells	EZR
1.80383e-14	0.311225	0.388	0.4	4.19227e-10	T cells cells	TXNIP
3.02995e-14	0.271013	0.262	0.382	7.04192e-10	T cells cells	ATRX
1.29243e-13	0.455868	0.35	0.413	3.00375e-09	T cells cells	STAT3
2.12133e-13	0.278398	0.233	0.339	4.93018e-09	T cells cells	ELOVL5
2.59124e-13	0.52111	0.328	0.379	6.02231e-09	T cells cells	CLDND1
3.56209e-13	0.291989	0.453	0.56	8.27865e-09	T cells cells	ARF6
2.35079e-12	0.335572	0.372	0.437	5.46348e-08	T cells cells	ABRACL
1.49413e-11	0.446149	0.303	0.35	3.47251e-07	T cells cells	C9orf78
2.34501e-11	0.428468	0.249	0.263	5.45004e-07	T cells cells	NKTR
4.53094e-11	0.458256	0.276	0.31	1.05303e-06	T cells cells	SURF4
6.22671e-10	0.315626	0.313	0.314	1.44715e-05	T cells cells	RGS2
1.19215e-09	0.328058	0.267	0.385	2.77068e-05	T cells cells	TPR
4.93622e-09	0.267255	0.268	0.379	0.000114723	T cells cells	CHMP4A
5.34722e-09	0.459491	0.318	0.379	0.000124275	T cells cells	NCOR1
1.20392e-08	0.439364	0.332	0.402	0.000279802	T cells cells	WHSC1L1
1.58056e-08	0.303624	0.437	0.56	0.000367338	T cells cells	TMEM50A
4.20508e-08	0.31521	0.217	0.302	0.000977304	T cells cells	RHBDD2
1.18187e-07	0.251381	0.188	0.252	0.00274678	T cells cells	CHD1
1.2636e-07	0.28946	0.261	0.367	0.00293673	T cells cells	DHRS7
1.86819e-07	0.367313	0.334	0.386	0.00434187	T cells cells	CFLAR
1.89264e-07	0.319415	0.368	0.438	0.00439867	T cells cells	CALM3
2.65427e-07	0.2581	0.354	0.515	0.00616878	T cells cells	TCF25
5.81538e-07	0.275573	0.311	0.444	0.0135155	T cells cells	TAX1BP1
7.94912e-07	0.30787	0.28	0.394	0.0184746	T cells cells	SCAF11
1.54298e-06	0.332153	0.249	0.345	0.0358604	T cells cells	BCLAF1
1.60571e-06	0.29856	0.231	0.314	0.0373182	T cells cells	ROCK1
1.73024e-06	0.463466	0.281	0.326	0.0402126	T cells cells	SYNE2
2.1157e-06	0.456852	0.242	0.264	0.0491709	T cells cells	HOPX
8.15686e-06	0.278429	0.266	0.369	0.189574	T cells cells	SS18L2
3.39057e-05	0.302752	0.218	0.291	0.788002	T cells cells	HNRNPUL1
3.43561e-05	0.270742	0.421	0.531	0.798469	T cells cells	NDUFA3
5.5636e-05	0.393642	0.289	0.339	1	T cells cells	TAP1
5.64556e-05	0.404365	0.343	0.429	1	T cells cells	C1orf63
7.16608e-05	0.318863	0.237	0.322	1	T cells cells	NOP58
8.75254e-05	0.339241	0.28	0.384	1	T cells cells	CLK1
0.000109156	0.282113	0.251	0.33	1	T cells cells	TNRC6B
0.000122569	0.296867	0.293	0.406	1	T cells cells	DDX46
0.00016724	0.396366	0.328	0.405	1	T cells cells	GPBP1
0.000177868	0.304641	0.411	0.537	1	T cells cells	ANAPC16
0.000210728	0.323055	0.229	0.304	1	T cells cells	TANK
0.000213682	0.46672	0.36	0.466	1	T cells cells	FAM177A1
0.000227275	0.363226	0.313	0.377	1	T cells cells	TAF7
0.000263991	0.363663	0.283	0.333	1	T cells cells	2021-09-09
0.0003486	0.311897	0.265	0.361	1	T cells cells	IK
0.00049719	0.319729	0.233	0.307	1	T cells cells	PPP1R12A
0.000692859	0.306339	0.303	0.418	1	T cells cells	DHX36
0.000730376	0.334348	0.277	0.304	1	T cells cells	NR4A2
0.000753465	0.449951	0.803	0.832	1	T cells cells	HSP90AA1
0.00145612	0.25636	0.223	0.287	1	T cells cells	SMC3
0.00190682	0.29667	0.226	0.296	1	T cells cells	AIP
0.00234042	0.281336	0.271	0.36	1	T cells cells	OSTF1
0.00246135	0.267534	0.417	0.536	1	T cells cells	ISCU
0.00382637	0.359257	0.209	0.268	1	T cells cells	MIR4435-1HG
0.0042833	0.266217	0.417	0.544	1	T cells cells	RAP1B
0.00457274	0.358218	0.286	0.392	1	T cells cells	SYAP1
0.00739421	0.29832	0.339	0.413	1	T cells cells	RAP1A
0.00742524	0.477373	0.332	0.416	1	T cells cells	CACYBP
0.00783724	0.259875	0.409	0.533	1	T cells cells	PAIP2
0	3.20034	0.739	0.046	0	Vascular endothelial	DARC
0	2.42988	0.856	0.036	0	Vascular endothelial	VWF
0	2.35402	0.866	0.031	0	Vascular endothelial	AQP1
0	2.24374	0.465	0.015	0	Vascular endothelial	SELE
0	2.20636	0.795	0.027	0	Vascular endothelial	CLDN5
0	2.15155	0.938	0.184	0	Vascular endothelial	SPARCL1
0	2.09856	0.875	0.072	0	Vascular endothelial	RAMP2
0	2.00184	0.946	0.268	0	Vascular endothelial	IGFBP7
0	1.9817	0.739	0.012	0	Vascular endothelial	PLVAP
0	1.84828	0.867	0.111	0	Vascular endothelial	GNG11
0	1.81864	0.764	0.105	0	Vascular endothelial	HSPG2
0	1.79211	0.428	0.022	0	Vascular endothelial	STC1
0	1.78162	0.404	0.031	0	Vascular endothelial	CSF3
0	1.69508	0.863	0.145	0	Vascular endothelial	NPDC1
0	1.6881	0.78	0.018	0	Vascular endothelial	AC011526.1
0	1.68245	0.824	0.019	0	Vascular endothelial	ECSCR
0	1.65172	0.841	0.166	0	Vascular endothelial	CRIP2
0	1.64829	0.708	0.018	0	Vascular endothelial	RAMP3
0	1.64313	0.83	0.057	0	Vascular endothelial	RNASE1
0	1.63469	0.842	0.243	0	Vascular endothelial	CAV1
0	1.63056	0.776	0.074	0	Vascular endothelial	ENG
0	1.60928	0.64	0.168	0	Vascular endothelial	ICAM1
0	1.60789	0.906	0.452	0	Vascular endothelial	TM4SF1
0	1.59991	0.806	0.153	0	Vascular endothelial	EPAS1
0	1.53889	0.558	0.095	0	Vascular endothelial	CTGF
0	1.53363	0.449	0.13	0	Vascular endothelial	IL6
0	1.52357	0.894	0.431	0	Vascular endothelial	PDLIM1
0	1.51932	0.845	0.214	0	Vascular endothelial	TCF4
[truncated: 3,672 more rows]

## Sheet: Supplementary Table 2
TableS2. The signatures of BS, BK and DK cells in single cell normal esophageal SE cells.
p_val	avg_logFC	pct.1	pct.2	p_val_adj	cluster	gene
0	2.18475	0.82	0.373	0	Differentiated_keratinocyte	SERPINB3
0	1.84845	0.834	0.373	0	Differentiated_keratinocyte	KRT6B
0	1.5276	0.766	0.322	0	Differentiated_keratinocyte	KRT6C
0	1.20998	0.76	0.326	0	Differentiated_keratinocyte	MALL
0	1.10174	0.742	0.217	0	Differentiated_keratinocyte	MGLL
0	1.08962	0.677	0.156	0	Differentiated_keratinocyte	A2ML1
0	0.988805	0.705	0.151	0	Differentiated_keratinocyte	SULT2B1
0	0.938078	0.647	0.118	0	Differentiated_keratinocyte	C10orf99
0	0.677699	0.626	0.121	0	Differentiated_keratinocyte	SERPINB13
0	0.671154	0.623	0.114	0	Differentiated_keratinocyte	FAM3B
1.51724e-306	0.472953	0.591	0.086	2.88048e-302	Differentiated_keratinocyte	CCDC64B
8.74291e-306	0.750749	0.641	0.135	1.65984e-301	Differentiated_keratinocyte	SCEL
7.17355e-303	0.467544	0.582	0.079	1.3619e-298	Differentiated_keratinocyte	DEGS2
2.13995e-295	0.759082	0.633	0.146	4.0627e-291	Differentiated_keratinocyte	CXCL17
1.70185e-292	1.9594	0.758	0.388	3.23096e-288	Differentiated_keratinocyte	SBSN
3.00027e-286	1.0748	0.627	0.155	5.696e-282	Differentiated_keratinocyte	IVL
1.54194e-285	1.02952	0.733	0.375	2.92737e-281	Differentiated_keratinocyte	NUCB2
6.38917e-283	1.52277	0.719	0.315	1.21298e-278	Differentiated_keratinocyte	CLIC3
1.17668e-280	1.37105	0.692	0.246	2.23393e-276	Differentiated_keratinocyte	C9orf169
1.50359e-259	0.580488	0.479	0.038	2.85457e-255	Differentiated_keratinocyte	SERPINB4
4.21964e-258	1.72781	0.701	0.312	8.01098e-254	Differentiated_keratinocyte	LYNX1
4.97093e-258	0.337065	0.557	0.087	9.43732e-254	Differentiated_keratinocyte	ALDH3B2
2.50735e-255	0.775834	0.731	0.39	4.76021e-251	Differentiated_keratinocyte	TMEM40
7.61196e-253	0.87826	0.611	0.157	1.44513e-248	Differentiated_keratinocyte	CES1
4.20533e-247	0.759554	0.717	0.348	7.98382e-243	Differentiated_keratinocyte	MXD1
2.49415e-246	0.661516	0.546	0.108	4.73514e-242	Differentiated_keratinocyte	GPX3
7.82519e-244	0.40743	0.54	0.096	1.48561e-239	Differentiated_keratinocyte	GRHL1
1.56013e-241	0.281481	0.468	0.042	2.96191e-237	Differentiated_keratinocyte	TMPRSS11BNL
5.35315e-239	0.567265	0.621	0.193	1.0163e-234	Differentiated_keratinocyte	RAB11FIP1
1.44624e-238	0.676938	0.682	0.278	2.74569e-234	Differentiated_keratinocyte	NAGK
5.23726e-234	0.563886	0.678	0.264	9.94295e-230	Differentiated_keratinocyte	DYNLT3
1.36543e-229	0.728625	0.627	0.193	2.59227e-225	Differentiated_keratinocyte	RRAD
2.11488e-227	0.323935	0.457	0.046	4.0151e-223	Differentiated_keratinocyte	MBOAT2
1.26075e-220	0.412755	0.589	0.156	2.39353e-216	Differentiated_keratinocyte	C2orf54
8.67248e-219	0.365459	0.421	0.035	1.64647e-214	Differentiated_keratinocyte	GDPD3
3.61497e-217	0.350163	0.448	0.05	6.86302e-213	Differentiated_keratinocyte	ASPG
1.05881e-216	0.473366	0.547	0.128	2.01015e-212	Differentiated_keratinocyte	PRDM1
6.02833e-216	0.979437	0.546	0.136	1.14448e-211	Differentiated_keratinocyte	TGM3
6.4082e-201	0.55153	0.696	0.38	1.2166e-196	Differentiated_keratinocyte	PPIC
8.12014e-201	0.689786	0.637	0.259	1.54161e-196	Differentiated_keratinocyte	PPL
1.89216e-199	0.629721	0.459	0.08	3.59226e-195	Differentiated_keratinocyte	TGM1
9.87105e-196	0.319792	0.441	0.063	1.87402e-191	Differentiated_keratinocyte	CALML5
1.63594e-195	0.499495	0.636	0.276	3.10584e-191	Differentiated_keratinocyte	ZNF185
2.23683e-194	0.55794	0.599	0.213	4.24661e-190	Differentiated_keratinocyte	TP53I3
3.39412e-191	1.32104	0.633	0.252	6.44374e-187	Differentiated_keratinocyte	SPRR1B
2.05745e-190	0.574169	0.701	0.396	3.90606e-186	Differentiated_keratinocyte	CES2
2.72605e-190	0.250291	0.377	0.027	5.17541e-186	Differentiated_keratinocyte	ENDOU
4.72289e-189	0.415142	0.579	0.184	8.96641e-185	Differentiated_keratinocyte	EVPL
1.98166e-188	0.513885	0.498	0.112	3.76218e-184	Differentiated_keratinocyte	KLK13
2.1264e-188	0.673933	0.691	0.345	4.03698e-184	Differentiated_keratinocyte	CDKN2B
7.52173e-185	0.337048	0.368	0.028	1.428e-180	Differentiated_keratinocyte	SMIM5
7.06562e-184	0.285877	0.441	0.07	1.34141e-179	Differentiated_keratinocyte	TM7SF2
3.51539e-183	0.597221	0.467	0.097	6.67398e-179	Differentiated_keratinocyte	CLCA4
1.89334e-179	0.357093	0.607	0.194	3.5945e-175	Differentiated_keratinocyte	ANKRD22
7.5056e-179	0.405966	0.648	0.244	1.42494e-174	Differentiated_keratinocyte	GRHL3
3.9575e-178	0.454755	0.679	0.278	7.51332e-174	Differentiated_keratinocyte	ZNF750
2.36621e-177	0.335769	0.414	0.061	4.49225e-173	Differentiated_keratinocyte	LY6G6C
5.71262e-174	0.362444	0.553	0.167	1.08454e-169	Differentiated_keratinocyte	TMEM79
1.91878e-170	1.13488	0.587	0.226	3.64281e-166	Differentiated_keratinocyte	SPRR2A
1.55005e-169	0.555241	0.571	0.211	2.94277e-165	Differentiated_keratinocyte	HS3ST1
1.05528e-168	0.251704	0.484	0.106	2.00344e-164	Differentiated_keratinocyte	BNIPL
9.35586e-166	0.670786	0.402	0.068	1.77621e-161	Differentiated_keratinocyte	KLK12
6.65937e-165	0.490744	0.696	0.376	1.26428e-160	Differentiated_keratinocyte	NUDT8
5.18751e-160	0.379491	0.652	0.282	9.84849e-156	Differentiated_keratinocyte	PVRL4
2.40611e-159	0.536914	0.717	0.373	4.56799e-155	Differentiated_keratinocyte	NMU
4.87598e-159	0.479169	0.416	0.078	9.25705e-155	Differentiated_keratinocyte	FAM25A
2.56592e-158	0.461181	0.696	0.374	4.87139e-154	Differentiated_keratinocyte	GIPC1
6.4078e-158	1.51962	0.555	0.24	1.21652e-153	Differentiated_keratinocyte	MUC21
1.0523e-157	0.555155	0.621	0.293	1.99779e-153	Differentiated_keratinocyte	DMKN
4.04935e-153	0.573283	0.376	0.061	7.68769e-149	Differentiated_keratinocyte	FAM3D
1.28921e-151	0.814963	0.675	0.345	2.44756e-147	Differentiated_keratinocyte	SERPINB2
1.80922e-149	0.275576	0.55	0.181	3.4348e-145	Differentiated_keratinocyte	B3GNT8
2.19064e-149	0.555941	0.708	0.392	4.15892e-145	Differentiated_keratinocyte	PIM1
3.00888e-144	0.847839	0.512	0.166	5.71236e-140	Differentiated_keratinocyte	ECM1
2.83629e-142	0.716083	0.38	0.082	5.38469e-138	Differentiated_keratinocyte	CDA
9.37643e-142	0.67082	0.382	0.082	1.78012e-137	Differentiated_keratinocyte	NCCRP1
5.13607e-137	0.428398	0.493	0.164	9.75082e-133	Differentiated_keratinocyte	ANXA3
8.15828e-137	0.459436	0.709	0.326	1.54885e-132	Differentiated_keratinocyte	RHOV
1.70752e-135	0.428863	0.334	0.049	3.24173e-131	Differentiated_keratinocyte	TMPRSS11E
1.5768e-133	0.313656	0.602	0.274	2.99355e-129	Differentiated_keratinocyte	AC019349.5
2.0117e-133	0.366977	0.66	0.342	3.81921e-129	Differentiated_keratinocyte	VPS25
1.85149e-132	0.35136	0.544	0.209	3.51505e-128	Differentiated_keratinocyte	OBFC1
3.82504e-131	0.417682	0.655	0.359	7.26184e-127	Differentiated_keratinocyte	SMAGP
9.64542e-131	0.348131	0.308	0.04	1.83118e-126	Differentiated_keratinocyte	CST6
2.18193e-129	0.251865	0.55	0.197	4.1424e-125	Differentiated_keratinocyte	ERBB3
1.17255e-128	0.319259	0.33	0.053	2.22609e-124	Differentiated_keratinocyte	CEACAM6
3.14793e-126	0.321983	0.567	0.223	5.97635e-122	Differentiated_keratinocyte	FAM129B
9.29653e-126	0.500057	0.64	0.33	1.76495e-121	Differentiated_keratinocyte	CNN3
5.45897e-124	0.334708	0.302	0.04	1.03638e-119	Differentiated_keratinocyte	LCN2
3.71909e-123	0.27645	0.591	0.255	7.06068e-119	Differentiated_keratinocyte	CERS4
9.61965e-121	0.450095	0.603	0.287	1.82629e-116	Differentiated_keratinocyte	GJB6
1.49107e-117	0.452749	0.671	0.395	2.8308e-113	Differentiated_keratinocyte	SRCAP
2.00181e-116	0.487939	0.672	0.394	3.80043e-112	Differentiated_keratinocyte	TUBA4A
6.5993e-115	0.305141	0.567	0.241	1.25288e-110	Differentiated_keratinocyte	TMEM154
2.39844e-114	0.333006	0.585	0.255	4.55344e-110	Differentiated_keratinocyte	SOX9
1.28621e-112	0.369674	0.652	0.355	2.44187e-108	Differentiated_keratinocyte	C6orf132
5.80375e-112	0.379346	0.617	0.29	1.10184e-107	Differentiated_keratinocyte	OVOL1
2.96319e-110	0.367286	0.649	0.327	5.62561e-106	Differentiated_keratinocyte	DBNL
3.27321e-109	0.390472	0.302	0.054	6.2142e-105	Differentiated_keratinocyte	PRSS27
6.70837e-109	1.48405	0.499	0.214	1.27358e-104	Differentiated_keratinocyte	PI3
1.74224e-108	0.393011	0.658	0.37	3.30764e-104	Differentiated_keratinocyte	SDCBP2
2.32281e-108	0.54346	0.276	0.042	4.40985e-104	Differentiated_keratinocyte	GSTA1
7.09617e-106	0.359935	0.667	0.386	1.34721e-101	Differentiated_keratinocyte	RPS6KB2
6.20072e-104	0.470963	0.293	0.053	1.17721e-99	Differentiated_keratinocyte	SPRR2E
4.03828e-103	1.23524	0.578	0.336	7.66668e-99	Differentiated_keratinocyte	NDUFA4L2
3.05955e-102	0.491738	0.612	0.372	5.80856e-98	Differentiated_keratinocyte	DUSP5
1.01922e-101	0.250949	0.548	0.243	1.93499e-97	Differentiated_keratinocyte	TJP1
6.77454e-99	0.333938	0.654	0.395	1.28615e-94	Differentiated_keratinocyte	CLCA2
2.29252e-96	0.30986	0.633	0.341	4.35235e-92	Differentiated_keratinocyte	CMAS
9.9508e-89	0.293772	0.604	0.331	1.88916e-84	Differentiated_keratinocyte	NAPRT1
9.41794e-88	0.431119	0.598	0.326	1.788e-83	Differentiated_keratinocyte	HPGD
1.64698e-87	0.370425	0.522	0.259	3.12679e-83	Differentiated_keratinocyte	SERPINB6
2.49617e-86	0.280593	0.477	0.207	4.73899e-82	Differentiated_keratinocyte	SF3B3
9.95516e-86	0.275521	0.287	0.067	1.88999e-81	Differentiated_keratinocyte	TPRG1
2.37979e-85	0.310587	0.563	0.272	4.51803e-81	Differentiated_keratinocyte	EPS8L2
3.27584e-83	0.537369	0.643	0.383	6.21918e-79	Differentiated_keratinocyte	DDIT4
7.10261e-79	0.66275	0.56	0.329	1.34843e-74	Differentiated_keratinocyte	PRSS22
2.15008e-78	0.316786	0.62	0.371	4.08193e-74	Differentiated_keratinocyte	ST14
2.58135e-75	0.618475	0.269	0.07	4.90069e-71	Differentiated_keratinocyte	IGFL1
1.64818e-72	0.279921	0.548	0.29	3.12907e-68	Differentiated_keratinocyte	LGALS7B
4.64444e-71	0.274372	0.6	0.363	8.81748e-67	Differentiated_keratinocyte	UGCG
3.41749e-70	0.313369	0.646	0.399	6.4881e-66	Differentiated_keratinocyte	PPP1R7
1.26381e-66	0.281363	0.63	0.376	2.39935e-62	Differentiated_keratinocyte	FAM127A
9.87704e-60	0.335055	0.39	0.178	1.87516e-55	Differentiated_keratinocyte	GRPEL2
3.57149e-54	0.267781	0.614	0.392	6.78048e-50	Differentiated_keratinocyte	MMP24-AS1
2.21533e-53	0.332851	0.441	0.227	4.20581e-49	Differentiated_keratinocyte	AKR1B10
9.23532e-52	0.272226	0.322	0.135	1.75333e-47	Differentiated_keratinocyte	HILPDA
1.08824e-48	0.269489	0.498	0.282	2.06601e-44	Differentiated_keratinocyte	PMM1
2.20129e-46	0.265242	0.574	0.341	4.17916e-42	Differentiated_keratinocyte	SHMT1
2.54873e-37	0.275726	0.518	0.328	4.83877e-33	Differentiated_keratinocyte	LGALSL
2.47281e-29	0.298792	0.539	0.368	4.69463e-25	Differentiated_keratinocyte	ERO1L
7.48563e-15	0.450969	0.478	0.357	1.42115e-10	Differentiated_keratinocyte	ADIRF
0	0.775746	0.636	0.076	0	Basel_keratinocyte	KIAA0101
0	0.654266	0.558	0.043	0	Basel_keratinocyte	TK1
1.57463e-302	0.34208	0.478	0.036	2.98943e-298	Basel_keratinocyte	TYMS
1.52265e-291	0.332071	0.375	0.012	2.89074e-287	Basel_keratinocyte	RRM2
5.13975e-281	0.251004	0.401	0.021	9.75782e-277	Basel_keratinocyte	CENPM
2.06956e-271	0.257168	0.375	0.016	3.92907e-267	Basel_keratinocyte	BIRC5
2.04285e-264	0.287583	0.341	0.011	3.87835e-260	Basel_keratinocyte	MKI67
1.25436e-254	0.435365	0.349	0.015	2.38141e-250	Basel_keratinocyte	TOP2A
4.8956e-253	0.337192	0.4	0.029	9.29429e-249	Basel_keratinocyte	CDK1
2.17551e-246	0.275205	0.46	0.051	4.13021e-242	Basel_keratinocyte	MAD2L1
2.01817e-245	0.575938	0.37	0.022	3.83149e-241	Basel_keratinocyte	UBE2C
1.45506e-244	0.832102	0.891	0.365	2.76243e-240	Basel_keratinocyte	PTTG1
1.51618e-240	0.369139	0.352	0.02	2.87848e-236	Basel_keratinocyte	CENPF
2.24403e-233	0.328132	0.362	0.024	4.26029e-229	Basel_keratinocyte	CDKN3
8.45096e-231	0.65492	0.644	0.167	1.60442e-226	Basel_keratinocyte	CENPW
5.35087e-222	0.318083	0.445	0.058	1.01586e-217	Basel_keratinocyte	PRC1
5.47898e-222	0.2571	0.344	0.023	1.04018e-217	Basel_keratinocyte	CCNB2
3.29567e-218	0.382586	0.377	0.033	6.25684e-214	Basel_keratinocyte	CDC20
9.4498e-209	0.250246	0.548	0.103	1.79404e-204	Basel_keratinocyte	CENPH
3.07668e-199	0.33343	0.608	0.154	5.84108e-195	Basel_keratinocyte	CCDC34
4.91663e-193	0.331043	0.568	0.129	9.33422e-189	Basel_keratinocyte	MCM7
4.13121e-177	0.271431	0.48	0.089	7.8431e-173	Basel_keratinocyte	MT1G
1.04334e-169	0.343614	0.707	0.278	1.98079e-165	Basel_keratinocyte	NUDT1
5.03381e-163	0.389228	0.529	0.137	9.55668e-159	Basel_keratinocyte	NUSAP1
1.15142e-156	0.336538	0.799	0.38	2.18597e-152	Basel_keratinocyte	PAFAH1B3
1.81467e-154	0.287036	0.55	0.158	3.44516e-150	Basel_keratinocyte	DNMT1
2.81333e-151	0.317976	0.354	0.053	5.34111e-147	Basel_keratinocyte	CCNB1
1.93255e-128	0.254071	0.591	0.209	3.66894e-124	Basel_keratinocyte	RRM1
1.07995e-127	0.30346	0.814	0.392	2.05028e-123	Basel_keratinocyte	LYAR
2.36046e-127	0.333197	0.733	0.378	4.48134e-123	Basel_keratinocyte	RPA3
1.80225e-126	0.288945	0.756	0.361	3.42157e-122	Basel_keratinocyte	BOLA3
6.52574e-115	0.378683	0.707	0.294	1.23891e-110	Basel_keratinocyte	PLAU
7.5907e-112	0.30089	0.748	0.368	1.4411e-107	Basel_keratinocyte	CTSC
2.77621e-110	0.253044	0.739	0.328	5.27064e-106	Basel_keratinocyte	C19orf48
1.28307e-109	0.256689	0.489	0.159	2.4359e-105	Basel_keratinocyte	SPARCL1
6.6778e-109	0.286864	0.684	0.348	1.26778e-104	Basel_keratinocyte	BCL7C
5.57442e-103	0.380241	0.619	0.277	1.0583e-98	Basel_keratinocyte	PCNA
7.07564e-100	0.349146	0.634	0.314	1.34331e-95	Basel_keratinocyte	SMC4
9.96475e-98	0.309903	0.713	0.344	1.89181e-93	Basel_keratinocyte	GCLC
4.04173e-96	0.253125	0.625	0.302	7.67322e-92	Basel_keratinocyte	TMEM106C
6.57974e-84	0.294928	0.722	0.366	1.24916e-79	Basel_keratinocyte	TPPP3
4.7137e-83	0.255417	0.515	0.211	8.94896e-79	Basel_keratinocyte	KPNA2
2.2302e-80	0.260289	0.335	0.089	4.23403e-76	Basel_keratinocyte	AC004562.1
2.57475e-55	0.728909	0.478	0.233	4.88817e-51	Basel_keratinocyte	IL8
0	2.61401	0.944	0.373	0	Basel_Stem_Cells	CXCL14
0	1.89828	0.996	0.35	0	Basel_Stem_Cells	DST
0	1.59467	0.946	0.248	0	Basel_Stem_Cells	CAV1
0	1.41776	0.941	0.333	0	Basel_Stem_Cells	IL1R2
0	1.24633	0.725	0.139	0	Basel_Stem_Cells	CYR61
0	1.13762	0.658	0.187	0	Basel_Stem_Cells	SERPINE2
0	1.10656	0.755	0.222	0	Basel_Stem_Cells	CH25H
0	0.935769	0.794	0.288	0	Basel_Stem_Cells	CALD1
0	0.87713	0.845	0.165	0	Basel_Stem_Cells	COL17A1
0	0.861591	0.692	0.115	0	Basel_Stem_Cells	NEDD9
0	0.762803	0.77	0.071	0	Basel_Stem_Cells	CTNNAL1
0	0.73912	0.573	0.067	0	Basel_Stem_Cells	GEM
0	0.716072	0.792	0.212	0	Basel_Stem_Cells	APP
0	0.693095	0.767	0.21	0	Basel_Stem_Cells	PTRF
0	0.665299	0.558	0.044	0	Basel_Stem_Cells	SNCA
0	0.641019	0.57	0.099	0	Basel_Stem_Cells	SELM
0	0.637039	0.638	0.154	0	Basel_Stem_Cells	IFITM2
0	0.613311	0.608	0.087	0	Basel_Stem_Cells	TNNT1
0	0.581382	0.721	0.189	0	Basel_Stem_Cells	TIMP1
0	0.554592	0.575	0.061	0	Basel_Stem_Cells	DKK3
0	0.529913	0.614	0.115	0	Basel_Stem_Cells	FBXO2
0	0.482179	0.53	0.071	0	Basel_Stem_Cells	MOXD1
0	0.41329	0.437	0.025	0	Basel_Stem_Cells	VIT
1.913e-296	0.357841	0.417	0.022	3.63184e-292	Basel_Stem_Cells	DLK2
1.28028e-282	0.308327	0.436	0.037	2.43062e-278	Basel_Stem_Cells	MYL9
1.36384e-278	0.560229	0.416	0.031	2.58925e-274	Basel_Stem_Cells	NPPC
2.57918e-271	2.40879	0.669	0.256	4.89657e-267	Basel_Stem_Cells	CCL2
7.68811e-270	0.461443	0.459	0.056	1.45959e-265	Basel_Stem_Cells	TNC
7.23278e-261	0.602668	0.797	0.34	1.37314e-256	Basel_Stem_Cells	LAMB3
1.78846e-252	0.459458	0.455	0.067	3.39539e-248	Basel_Stem_Cells	CPE
2.28882e-249	0.573194	0.721	0.35	4.34533e-245	Basel_Stem_Cells	IFNGR1
4.16941e-238	0.395073	0.444	0.071	7.91562e-234	Basel_Stem_Cells	BOC
5.8779e-233	0.569218	0.652	0.273	1.11592e-228	Basel_Stem_Cells	STOM
5.69858e-232	0.534265	0.412	0.052	1.08188e-227	Basel_Stem_Cells	PTHLH
8.68772e-226	0.432119	0.443	0.078	1.64936e-221	Basel_Stem_Cells	NTRK2
1.04646e-220	0.370376	0.432	0.071	1.98671e-216	Basel_Stem_Cells	C1R
1.81483e-212	0.341218	0.384	0.051	3.44545e-208	Basel_Stem_Cells	RAB30
2.25977e-210	0.346837	0.443	0.087	4.29017e-206	Basel_Stem_Cells	CYBRD1
3.02789e-200	0.388013	0.39	0.062	5.74844e-196	Basel_Stem_Cells	TFAP2B
5.31866e-200	0.300964	0.354	0.043	1.00975e-195	Basel_Stem_Cells	MATN2
1.00598e-199	0.78936	0.414	0.075	1.90986e-195	Basel_Stem_Cells	DCN
1.40234e-199	0.412202	0.484	0.126	2.66233e-195	Basel_Stem_Cells	SLC16A1
1.86045e-195	0.433619	0.603	0.256	3.53206e-191	Basel_Stem_Cells	BEX2
2.21463e-195	0.399813	0.5	0.145	4.20447e-191	Basel_Stem_Cells	EVA1C
1.1023e-193	0.635493	0.594	0.225	2.09272e-189	Basel_Stem_Cells	IRF1
6.83188e-193	0.433909	0.471	0.116	1.29703e-188	Basel_Stem_Cells	NRP2
1.1485e-192	0.540647	0.68	0.387	2.18042e-188	Basel_Stem_Cells	HSPA2
1.97913e-189	0.599702	0.605	0.244	3.75739e-185	Basel_Stem_Cells	TXNRD1
3.33019e-184	0.274514	0.359	0.051	6.32236e-180	Basel_Stem_Cells	WNT10A
2.25207e-180	0.455461	0.44	0.108	4.27555e-176	Basel_Stem_Cells	EMP3
6.63238e-179	0.456082	0.635	0.324	1.25916e-174	Basel_Stem_Cells	DUSP14
4.62654e-178	0.318023	0.39	0.076	8.78349e-174	Basel_Stem_Cells	CCND2
5.48614e-177	0.254868	0.259	0.012	1.04154e-172	Basel_Stem_Cells	NTF3
2.87828e-176	0.329815	0.441	0.115	5.46441e-172	Basel_Stem_Cells	CDIP1
4.49325e-172	0.478387	0.531	0.21	8.53044e-168	Basel_Stem_Cells	MLF1
1.8935e-171	0.279878	0.342	0.051	3.59481e-167	Basel_Stem_Cells	BCAM
1.94252e-171	0.553162	0.477	0.152	3.68787e-167	Basel_Stem_Cells	SOCS3
1.43424e-170	0.411225	0.424	0.11	2.7229e-166	Basel_Stem_Cells	SLC6A6
1.27232e-167	0.333369	0.504	0.171	2.41551e-163	Basel_Stem_Cells	SLC7A5
1.32996e-166	0.445272	0.547	0.216	2.52494e-162	Basel_Stem_Cells	LSP1
2.35664e-166	0.443897	0.66	0.391	4.47408e-162	Basel_Stem_Cells	LITAF
3.98517e-165	0.379958	0.538	0.221	7.56584e-161	Basel_Stem_Cells	THSD4
1.89674e-164	0.386337	0.575	0.261	3.60097e-160	Basel_Stem_Cells	LAPTM4B
1.64578e-163	0.423351	0.555	0.241	3.12452e-159	Basel_Stem_Cells	NFIB
2.15912e-163	0.504969	0.446	0.123	4.09909e-159	Basel_Stem_Cells	BIRC3
1.69344e-162	0.425501	0.556	0.253	3.21499e-158	Basel_Stem_Cells	POLR1C
1.01847e-161	0.290743	0.313	0.043	1.93357e-157	Basel_Stem_Cells	FERMT2
1.41287e-161	0.298807	0.77	0.358	2.68233e-157	Basel_Stem_Cells	STMN1
2.21362e-161	0.401453	0.494	0.169	4.20256e-157	Basel_Stem_Cells	PDLIM3
2.73442e-161	0.404588	0.467	0.149	5.19129e-157	Basel_Stem_Cells	MYADM
1.35611e-160	0.363233	0.448	0.136	2.57457e-156	Basel_Stem_Cells	AAED1
3.67304e-156	0.592482	0.664	0.392	6.97326e-152	Basel_Stem_Cells	SYT8
7.84953e-156	0.379287	0.482	0.17	1.49023e-151	Basel_Stem_Cells	TNS4
3.76563e-147	0.279158	0.313	0.052	7.14904e-143	Basel_Stem_Cells	RAB32
2.30989e-145	1.08181	0.462	0.152	4.38533e-141	Basel_Stem_Cells	CXCL2
3.33123e-145	0.404703	0.445	0.145	6.32435e-141	Basel_Stem_Cells	GBP1
8.99103e-142	0.285273	0.361	0.082	1.70695e-137	Basel_Stem_Cells	ASS1
1.39245e-140	0.370279	0.591	0.305	2.64356e-136	Basel_Stem_Cells	DEGS1
5.89987e-140	0.406149	0.416	0.127	1.12009e-135	Basel_Stem_Cells	KIAA0040
9.93874e-140	0.350643	0.598	0.331	1.88687e-135	Basel_Stem_Cells	GAMT
4.18325e-138	0.322012	0.637	0.375	7.9419e-134	Basel_Stem_Cells	CCNB1IP1
4.39173e-138	0.287237	0.315	0.06	8.3377e-134	Basel_Stem_Cells	SPRY2
1.61224e-130	0.333169	0.414	0.137	3.06084e-126	Basel_Stem_Cells	CD3EAP
4.54264e-130	0.464072	0.52	0.245	8.6242e-126	Basel_Stem_Cells	BMP2
7.63957e-125	0.399048	0.468	0.206	1.45037e-120	Basel_Stem_Cells	PFKFB3
9.01907e-125	0.288409	0.345	0.093	1.71227e-120	Basel_Stem_Cells	LAMA3
1.38676e-124	0.357539	0.474	0.199	2.63276e-120	Basel_Stem_Cells	ADORA2B
1.72984e-123	0.319118	0.485	0.219	3.2841e-119	Basel_Stem_Cells	POLR1E
7.40948e-123	0.338202	0.652	0.399	1.40669e-118	Basel_Stem_Cells	TP53AIP1
2.3971e-122	0.316549	0.489	0.226	4.55089e-118	Basel_Stem_Cells	PSAT1
8.63649e-121	0.315852	0.569	0.335	1.63964e-116	Basel_Stem_Cells	FCGRT
3.35459e-120	0.305961	0.454	0.192	6.3687e-116	Basel_Stem_Cells	RRS1
5.86305e-120	0.254622	0.359	0.104	1.1131e-115	Basel_Stem_Cells	PCDH7
1.65465e-118	0.254517	0.301	0.067	3.14136e-114	Basel_Stem_Cells	SERTAD4-AS1
7.09683e-118	0.325514	0.498	0.219	1.34733e-113	Basel_Stem_Cells	CDH3
1.1371e-117	0.315567	0.492	0.239	2.15879e-113	Basel_Stem_Cells	RAB34
4.98605e-115	0.346522	0.509	0.253	9.46602e-111	Basel_Stem_Cells	MSN
7.719e-115	0.33435	0.463	0.211	1.46545e-110	Basel_Stem_Cells	CKB
1.4255e-114	0.317513	0.558	0.33	2.70631e-110	Basel_Stem_Cells	CRTAP
3.20559e-113	0.37215	0.334	0.095	6.08582e-109	Basel_Stem_Cells	CLU
9.64166e-110	0.337773	0.566	0.364	1.83047e-105	Basel_Stem_Cells	MAGED2
1.0016e-109	0.37019	0.367	0.12	1.90153e-105	Basel_Stem_Cells	IGFBP5
3.9566e-106	0.326961	0.598	0.377	7.5116e-102	Basel_Stem_Cells	SNHG15
1.08571e-105	0.309965	0.458	0.202	2.06122e-101	Basel_Stem_Cells	TNFRSF21
1.13072e-104	0.353979	0.348	0.114	2.14668e-100	Basel_Stem_Cells	TXNIP
5.02918e-102	0.333798	0.57	0.39	9.5479e-98	Basel_Stem_Cells	RBPJ
3.4005e-100	0.312621	0.338	0.109	6.45585e-96	Basel_Stem_Cells	LGALS1
6.35395e-100	0.308074	0.511	0.306	1.2063e-95	Basel_Stem_Cells	SLC39A1
7.12222e-100	0.341352	0.513	0.295	1.35215e-95	Basel_Stem_Cells	PNO1
4.64388e-97	0.305892	0.418	0.19	8.81641e-93	Basel_Stem_Cells	TPBG
9.41696e-97	0.351716	0.307	0.091	1.78781e-92	Basel_Stem_Cells	CTSV
3.57652e-93	0.514051	0.476	0.236	6.79002e-89	Basel_Stem_Cells	EDN1
5.72463e-89	0.516293	0.282	0.078	1.08682e-84	Basel_Stem_Cells	CXCL3
1.71321e-87	0.271224	0.547	0.357	3.25254e-83	Basel_Stem_Cells	C12orf45
1.50655e-85	0.293664	0.454	0.256	2.86018e-81	Basel_Stem_Cells	TM2D3
1.8014e-85	0.286115	0.531	0.351	3.41996e-81	Basel_Stem_Cells	SRSF1
9.73885e-83	0.301741	0.321	0.111	1.84892e-78	Basel_Stem_Cells	DUSP6
3.36868e-81	0.256912	0.436	0.219	6.39544e-77	Basel_Stem_Cells	NINJ1
3.56457e-81	0.271208	0.282	0.088	6.76733e-77	Basel_Stem_Cells	BST2
4.09973e-79	0.289329	0.498	0.307	7.78334e-75	Basel_Stem_Cells	ABCE1
1.32568e-78	0.258132	0.469	0.286	2.51681e-74	Basel_Stem_Cells	TMEM237
1.03205e-74	0.309622	0.521	0.359	1.95934e-70	Basel_Stem_Cells	CHD1
6.4237e-73	0.302604	0.506	0.363	1.21954e-68	Basel_Stem_Cells	NCBP2
1.42573e-71	0.285408	0.355	0.166	2.70674e-67	Basel_Stem_Cells	LINC00675
1.67482e-71	0.293617	0.405	0.202	3.17964e-67	Basel_Stem_Cells	LAMC2
5.72857e-71	0.332332	0.519	0.368	1.08757e-66	Basel_Stem_Cells	GPATCH4
8.41975e-71	0.287945	0.507	0.362	1.59849e-66	Basel_Stem_Cells	PAK1IP1
1.32322e-69	0.328729	0.483	0.312	2.51214e-65	Basel_Stem_Cells	C6orf141
1.44095e-68	0.282422	0.403	0.222	2.73565e-64	Basel_Stem_Cells	ITM2A
2.37504e-68	0.284091	0.525	0.395	4.50901e-64	Basel_Stem_Cells	ATRX
4.50082e-68	0.261431	0.438	0.274	8.54481e-64	Basel_Stem_Cells	TACC1
7.37629e-68	0.312322	0.474	0.324	1.40039e-63	Basel_Stem_Cells	CREBRF
9.26846e-68	0.281172	0.485	0.33	1.75962e-63	Basel_Stem_Cells	UBALD1
1.92657e-66	0.257302	0.415	0.246	3.6576e-62	Basel_Stem_Cells	LINC00478
2.25157e-66	0.270465	0.462	0.293	4.27461e-62	Basel_Stem_Cells	DCAF13
5.44575e-66	0.252353	0.45	0.285	1.03388e-61	Basel_Stem_Cells	TIMM8A
1.30748e-65	0.252712	0.459	0.31	2.48225e-61	Basel_Stem_Cells	WLS
1.43588e-65	0.288266	0.508	0.366	2.72602e-61	Basel_Stem_Cells	NIP7
1.04294e-64	0.454309	0.457	0.275	1.98002e-60	Basel_Stem_Cells	SOX4
2.0574e-64	0.252696	0.5	0.354	3.90597e-60	Basel_Stem_Cells	NUDT4
3.22977e-63	0.258524	0.5	0.375	6.13172e-59	Basel_Stem_Cells	ISOC1
4.65881e-62	0.262313	0.394	0.229	8.84474e-58	Basel_Stem_Cells	PTRH2
7.46736e-61	0.26899	0.392	0.226	1.41768e-56	Basel_Stem_Cells	TXLNG
6.37133e-59	0.438624	0.338	0.154	1.2096e-54	Basel_Stem_Cells	FST
7.44037e-59	0.308916	0.449	0.318	1.41255e-54	Basel_Stem_Cells	ARL4C
2.25168e-51	0.256749	0.438	0.299	4.27482e-47	Basel_Stem_Cells	FBLIM1
7.44124e-47	0.296847	0.46	0.357	1.41272e-42	Basel_Stem_Cells	FBXW7
3.28395e-43	0.342821	0.435	0.322	6.23457e-39	Basel_Stem_Cells	MIR22HG
6.78947e-43	0.337856	0.364	0.221	1.28898e-38	Basel_Stem_Cells	GLIPR1
2.3982e-22	0.317327	0.331	0.256	4.55299e-18	Basel_Stem_Cells	CITED2
9.67511e-17	0.336578	0.406	0.343	1.83682e-12	Basel_Stem_Cells	PLAU

## Sheet: Supplementary Table 3
TableS3. The ESCC aggressive stage-specific signatures were identified from GSE160269 and TCGA-ESCC.
scESCC_p_val	scESCC_avg_logFC	scESCC_pct.1	scESCC_pct.2	scESCC_p_val_adj	TCGA_ESCC_logFC	TCGA_ESCC_p_values	TCGA_ESCC_p_adj	genes
0	0.760814	0.447	0.245	0	1.68181	0.00580289	0.103426	CDKN2A
0	0.581635	0.972	0.968	0	0.387626	0.0488236	0.29018	YBX1
0	0.422341	0.976	0.963	0	0.767327	0.00123719	0.0449935	PRDX1
0	0.326812	0.69	0.453	0	1.22244	0.000825155	0.0370964	NQO1
0	0.293339	0.995	0.992	0	0.957027	0.0246482	0.210404	FTL
0	0.263996	0.744	0.504	0	1.70608	0.0180308	0.180551	GPX2
0	0.233922	0.766	0.622	0	1.12411	0.0234538	0.205282	CBR1
5.2867e-271	0.407239	0.757	0.569	8.99374e-267	1.00598	0.0270702	0.220094	KRT19
8.5152e-254	0.267422	0.473	0.311	1.44861e-249	1.39319	0.00594276	0.104185	GCLM
2.04851e-234	0.382498	0.528	0.349	3.48492e-230	2.08704	0.000412736	0.026421	AKR1C3
1.37798e-220	0.703767	0.587	0.459	2.34423e-216	2.49465	0.000641142	0.0335698	GSTM3
3.10666e-198	0.168265	0.18	0.071	5.28505e-194	0.807491	0.0278746	0.223718	SNX31
2.08398e-196	0.19275	0.578	0.448	3.54527e-192	1.00002	0.00108373	0.0425102	PABPC4
7.35973e-193	0.234526	0.643	0.538	1.25204e-188	1.21738	0.000614657	0.0329577	EPHX1
4.27318e-185	0.18228	0.701	0.588	7.26954e-181	0.433399	0.00094228	0.0394999	LSM8
5.70368e-176	0.180233	0.607	0.489	9.7031e-172	0.60242	0.00724543	0.116408	HPRT1
2.94037e-163	0.216015	0.225	0.118	5.00215e-159	1.0494	0.000471569	0.0277929	KYNU
9.05234e-162	0.270262	0.366	0.243	1.53998e-157	1.75943	0.0129594	0.155414	ALDH1A1
1.20973e-158	0.185697	0.718	0.611	2.058e-154	0.545892	0.013833	0.160114	ABRACL
1.59736e-155	0.20566	0.367	0.24	2.71744e-151	1.0395	0.00668032	0.111493	GCLC
5.65011e-155	0.212587	0.814	0.775	9.61197e-151	0.465941	0.0126574	0.153719	NDUFB5
3.76024e-153	0.110452	0.28	0.164	6.39693e-149	0.669594	0.00559042	0.101497	BBOX1-AS1
1.74431e-148	0.220519	0.587	0.477	2.96743e-144	0.696086	0.00198563	0.0577161	FAM3C
3.96084e-146	0.220621	0.752	0.695	6.73817e-142	0.404516	0.00496636	0.0954885	SNX6
2.93495e-140	0.128493	0.282	0.17	4.99293e-136	0.739175	0.0238477	0.206648	MET
6.10264e-138	0.201678	0.637	0.532	1.03818e-133	0.694276	0.00948685	0.133938	HTATIP2
1.96998e-137	0.245168	0.859	0.822	3.35134e-133	0.545864	0.0160417	0.171274	TALDO1
1.15784e-136	0.166544	0.711	0.639	1.96972e-132	0.299336	0.0396015	0.261666	MRPL4
3.44258e-135	0.178824	0.85	0.813	5.85652e-131	0.860697	0.00107995	0.0424869	TKT
6.05836e-134	0.385177	0.56	0.444	1.03065e-129	2.04492	0.00252957	0.0674275	AKR1C1
4.69493e-126	0.207035	0.33	0.211	7.98702e-122	1.98633	0.000138882	0.0142833	AKR1B10
2.60395e-122	0.163325	0.832	0.745	4.42984e-118	0.456039	0.0418748	0.269407	MRPS21
1.80594e-116	0.176498	0.586	0.483	3.07227e-112	1.15069	0.00144525	0.0489904	G6PD
1.01982e-105	0.121433	0.497	0.363	1.73492e-101	1.52528	0.0276426	0.222669	ALDH3A1
2.20831e-103	0.147089	0.85	0.809	3.75678e-99	0.40395	0.0376299	0.25674	NDUFA1
1.37495e-101	0.148651	0.832	0.795	2.33906e-97	1.0127	0.0253895	0.213559	CHCHD10
2.0103e-99	0.468096	0.281	0.202	3.41993e-95	3.33655	0.00920037	0.131996	KRT7
3.42058e-95	0.160645	0.762	0.707	5.81908e-91	0.513813	0.00377375	0.0830402	LSM4
1.0867e-92	0.124498	0.618	0.538	1.8487e-88	0.514813	0.0026075	0.0679015	MRPS33
1.92393e-92	0.118854	0.519	0.42	3.27299e-88	0.382158	0.0174228	0.177359	ZDHHC12
3.87071e-79	0.173079	0.736	0.7	6.58485e-75	0.444463	0.047034	0.28479	MRPL47
5.71706e-79	0.178317	0.175	0.104	9.72587e-75	2.35948	0.0135644	0.158773	GSTA1
2.41695e-77	0.12061	0.911	0.893	4.11172e-73	0.530182	0.000593359	0.0321442	PRDX6
2.41529e-76	0.173018	0.997	0.999	4.10889e-72	0.400838	0.0411109	0.266734	GAPDH
1.31394e-75	0.115966	0.523	0.432	2.23527e-71	0.43272	0.0134915	0.158632	NUDT14
1.081e-73	0.122576	0.601	0.53	1.839e-69	0.408696	0.0333982	0.243848	DDX39A
4.17605e-73	0.184418	0.665	0.598	7.1043e-69	0.583145	0.0166505	0.174051	SPTSSA
1.32922e-70	0.191421	0.273	0.199	2.26127e-66	2.6889	0.000166884	0.0165173	MAGEA4
1.30336e-66	0.156677	0.725	0.692	2.21728e-62	0.385061	0.00954971	0.134217	HSPA9
1.16143e-62	0.127409	0.435	0.358	1.97583e-58	0.551698	0.00639367	0.109472	ARL4A
2.1563e-53	0.103061	0.944	0.935	3.6683e-49	0.6822	0.0077491	0.121423	GPX4
3.5612e-50	0.178863	0.699	0.642	6.05832e-46	1.06788	0.000467515	0.0277633	NAMPT
1.1095e-44	0.509037	0.265	0.212	1.88748e-40	1.94903	0.000158424	0.015881	IGFBP3
2.42569e-44	0.125383	0.864	0.852	4.12658e-40	0.456816	0.0342246	0.246496	RPL36A
5.42234e-44	0.15411	0.826	0.83	9.22448e-40	0.535946	0.0345854	0.247791	NDUFS8
2.6624e-42	0.101628	0.924	0.905	4.52927e-38	0.381612	0.0460068	0.28155	SSR4
2.88553e-42	0.284707	0.213	0.161	4.90887e-38	5.02598	0.0002911	0.0230345	CES1
2.76986e-41	0.103801	0.649	0.591	4.71209e-37	0.932783	0.00181428	0.0548423	COA6
4.12714e-38	0.121882	0.507	0.464	7.02109e-34	0.436042	0.00305916	0.074131	SRP54
3.0466e-24	0.480716	0.208	0.18	5.18288e-20	2.91676	0.00840405	0.125676	GAL
6.66706e-18	0.128727	0.529	0.495	1.1342e-13	0.411108	0.0321753	0.239903	PPIH
1.07542e-15	0.121118	0.335	0.304	1.8295e-11	0.265195	0.0334195	0.243848	SEC22B
3.39736e-13	0.313735	0.019	0.009	5.77959e-09	1.55606	0.00037343	0.0252436	LYZ
3.90593e-13	0.304371	0.217	0.253	6.64478e-09	1.51457	0.0499991	0.293942	MT1G
1.06566e-12	0.124051	0.829	0.827	1.8129e-08	0.559032	0.0104797	0.140352	RANBP1

## Sheet: Supplementary Table 4
TableS4. The clinical parameters in the CCI low and CCI high ESCC patiens
Factor		CCI_low	CCI_high	p.value
Height		170.0 (151-183)	171.5 (165-182)	0.117234
Weight		63 (46-110)	69 (50-86)	0.393278
BMI		21.6 (16.85-36.75)	22.9 (17.72-27.18)	0.818872
Sex	Female	0	12	0.350727
	Male	10	59
Cigarettes per day		1.6 (0.33-4.11)	1.1 (0.05-2.19)	0.109923
Smoke pack per year		30 (6-75)	20 (1-40)	0.109923
Alcohol history	No	0	19	0.0582183
	Yes	9	51
	Not Rep	1	1
Radiation	No	5	31	0.758316
	Yes	4	36
	Not Rep	1	4
Pharmaceutical treatment	No	8	40	0.342188
	Yes	2	28
	Not Rep	0	3

## Sheet: Supplementary Table 5
TableS5. The CCI enriched pathways.
Description	setSize	enrichmentScore	NES	pvalue	p.adjust	qvalues	rank	leading_edge	core_enrichment
HALLMARK_DNA_REPAIR	148	-0.362966	-1.5683	0.00369004	0.0291308	0.0202904	2347	tags=28%, list=11%, signal=25%	PDE6G/TMED2/POLA2/AK3/POLR2G/CETN2/POLA1/TAF12/ERCC2/COX17/POLD3/RAD51/SAC3D1/TSG101/RAE1/AAAS/POLD1/LIG1/PDE4B/UMPS/RBX1/RFC4/RFC2/RFC5/SF3A3/POLR2K/RFC3/USP11/RPA3/TP53/CSTF3/PRIM1/ARL6IP1/FEN1/SRSF6/RPA2/POLR2I/TYMS/PCNA/ZWINT/DUT
SUNG_METASTASIS_STROMA_DN	51	-0.513278	-1.87526	0.00289017	0.0270726	0.0188568	2490	tags=47%, list=11%, signal=42%	CDC45/MT1G/LGALS2/MCMBP/UBR7/HELLS/POLE2/MT1E/MCM6/DTYMK/NCAPG2/PKMYT1/ZNF367/CDCA5/MCM5/MCM3/E2F1/NOP56/PARP2/HNRNPF/CENPU/GMNN/DEK/PCNA
VANTVEER_BREAST_CANCER_METASTASIS_DN	126	-0.46041	-1.93817	0.0034965	0.0287214	0.0200053	1294	tags=34%, list=6%, signal=32%	OXCT1/TK1/SKA3/KIF14/MCM6/TRIP13/DCK/DTL/CENPN/ORC6/DIAPH3/ZNF367/HMGB3/HJURP/BUB1/RFC4/MELK/DEPDC1/ARMC1/CKS2/CCNE2/FBXO5/ATAD2/CDCA7/CENPU/ASPM/RAD21/AURKA/CENPA/RRM2/NDC80/DLGAP5/SPC25/SMC4/GPSM2/GGH/CCNB2/PRC1/CENPF/BIRC5/MAD2L1/STMN1/NUSAP1
HALLMARK_GLYCOLYSIS	194	0.409088	1.6517	0.00129534	0.0250573	0.0174531	2585	tags=29%, list=12%, signal=26%	ELF3/CD44/GCLC/SDC1/HK2/SLC16A3/VEGFA/IER3/GPC1/TXN/RBCK1/IGFBP3/G6PD/BIK/NOL3/EXT1/TPBG/TGFBI/PGLS/HSPA5/EGFR/ANGPTL4/GPR87/TALDO1/STC2/PYGL/GOT2/ME1/B4GALT4/EXT2/P4HA1/TPST1/PKM/TGFA/ISG20/KDELR3/EFNA3/CHPF/CLDN3/TPI1/GFPT1/DDIT4/IL13RA1/TKTL1/ADORA2B/EGLN3/DSC2/SOX9/P4HA2/HOMER1/PGK1/CHPF2/PC/ARTN/HS6ST2/SRD5A3
HALLMARK_UNFOLDED_PROTEIN_RESPONSE	107	0.452241	1.6923	0.00143472	0.0250573	0.0174531	3512	tags=37%, list=16%, signal=32%	YWHAZ/SERP1/EIF4G1/PDIA6/VEGFA/EIF4A2/XPOT/DNAJC3/XBP1/DNAJA4/WIPI1/HSPA5/SHC1/STC2/HSP90B1/BAG3/HSPA9/CEBPG/SEC11A/KDELR3/SPCS3/ATF6/EIF2AK3/DDIT4/ATF4/YIF1A/KHSRP/ERN1/EEF2/ATF3/EIF4A3/PREB/FKBP14/SLC1A4/TATDN2/HYOU1/TUBB2A/SPCS1/HERPUD1/CNOT2
HALLMARK_REACTIVE_OXYGEN_SPECIES_PATHWAY	47	0.541674	1.77901	0.00151286	0.0250573	0.0174531	2093	tags=38%, list=9%, signal=35%	GCLC/TXNRD1/NQO1/TXN/ABCC1/FTL/G6PD/FES/SOD2/OXSR1/PRNP/SBNO2/GCLM/HMOX2/NDUFA6/PRDX1/GPX4/GLRX2
HALLMARK_PI3K_AKT_MTOR_SIGNALING	102	0.466699	1.73365	0.00144718	0.0250573	0.0174531	2798	tags=32%, list=13%, signal=28%	SLC2A1/RAC1/RPS6KA3/SQSTM1/CDKN1A/SFN/DDIT3/MKNK2/ACTR2/RALB/ACACA/MYD88/AP2M1/TBK1/EGFR/RIT1/HSP90B1/HRAS/AKT1/PDK1/ACTR3/MAPK10/DUSP3/PLA2G12A/MAPK1/MAPK9/CLTC/ARF1/TRIB3/TIAM1/THEM4/MKNK1/ARHGDIA
GO_EPITHELIAL_CELL_DEVELOPMENT	188	0.441987	1.7775	0.00131579	0.0250573	0.0174531	3773	tags=33%, list=17%, signal=28%	F11R/SDC1/VEGFA/RAB25/CDKN1A/GSTM3/RAP1B/EPHA2/SFN/JAG1/KLF5/TJP1/F2RL1/FOSL2/ROCK1/WNT7B/BAD/EZR/XBP1/SLC4A7/ROCK2/CLDN1/FLNB/SLC9A3R1/PRDM1/ARID4B/IQGAP1/SPINT2/FASN/MYO1E/E2F4/FRMD6/RAP2C/CDK6/IL1B/TBC1D20/CLDN3/TJP2/GSK3A/SOX9/PTPRS/ICAM1/WNT5A/TP63/PDGFB/TMEM79/PALLD/RARG/ST14/TNF/POF1B/NOTCH2/NOTCH1/IKBKB/B4GALT1/RAB13/FNDC3A/FLNA/TNFRSF1A/DACT2/RARB/FEM1B
GO_EPITHELIAL_CELL_PROLIFERATION	359	0.390593	1.66498	0.00122549	0.0250573	0.0174531	2756	tags=26%, list=12%, signal=24%	DLG1/EFNB2/PDCD10/CDH13/KDM5B/IRF6/VEGFA/NRARP/PURA/SOX2/MTSS1/ADAM17/IFT172/ZFP36L1/EPHA2/EGR3/SFN/F3/IGFBP3/SYNJ2BP/MARVELD3/CCND1/RTN4/PGF/BAD/FGFBP1/STAT6/XBP1/KLK8/SAV1/CLDN1/LAMC1/FERMT1/MAP2K2/GRN/EGFR/CDH3/EHF/REG1A/FGFR2/HRAS/TNFAIP3/SIX4/NR4A1/CCL26/STAT1/GJA1/PSEN1/AKT1/CASK/KRIT1/DLX5/SMAD3/TGFA/GLI1/FST/SGPP2/NGFR/MIR24-2/PRKX/PTPRK/CDK6/FGF2/MAPK1/IGFBP4/FZD7/FOXN1/IGFBP5/TACSTD2/HY…
GO_KERATINOCYTE_PROLIFERATION	42	0.575062	1.84031	0.00154321	0.0250573	0.0174531	3907	tags=43%, list=18%, signal=35%	EFNB2/CDH13/IRF6/ZFP36L1/SFN/KLK8/FERMT1/CDH3/CASK/FST/PTPRK/TP63/MED1/NOTCH2/VDR/YAP1/CD109/KRT2
CHANDRAN_METASTASIS_UP	188	0.386177	1.55305	0.00263158	0.0270726	0.0188568	4327	tags=34%, list=20%, signal=27%	NEAT1/VEGFA/EIF5/ADAM17/CSNK1G2/ZFP36L1/ZBTB7A/DDX17/RBBP6/EIF1AX/RALA/DNAJC3/AGO2/EML4/FBXO45/FAM83F/SEL1L/SMG1/FSCN1/UBE2Z/PABPC1/MAP4K4/P4HA1/PDK1/TMSB10/GPATCH2L/FGFR1OP2/DUSP8/CELF1/TAF1D/LRCH3/DYNC1H1/LYN/BPTF/DDIT4/RBM39/COX19/ABHD5/TAOK1/NFATC1/BTNL9/UBE2O/TIPRL/ITPR1/FNBP4/GRAMD4/KMT2C/CBX4/OSBP2/KANSL1/PRKAB2/RNF149/UBE2D3/HS6ST1/CDK18/CDKN2D/NBPF14/CHORDC1/GRB2/ATXN2/CPEB4/PDLIM5/NECAP2
HALLMARK_TGF_BETA_SIGNALING	54	0.532542	1.78727	0.00151286	0.0250573	0.0174531	3625	tags=39%, list=16%, signal=33%	CDH1/TGIF1/SKIL/TJP1/SMURF1/WWTR1/SERPINE1/ARID4B/SMAD3/FURIN/SLC20A1/PPP1R15A/FKBP1A/TGFB1/TGFBR1/SMURF2/XIAP/SPTBN1/RAB31/PMEPA1/UBE2D3
WANG_TUMOR_INVASIVENESS_UP	366	0.329376	1.40911	0.00363636	0.0291308	0.0202904	2931	tags=28%, list=13%, signal=24%	NFE2L2/CYCS/SEC62/KCMF1/EIF4G1/TOMM20/RPS7/POLR1D/CD63/TKT/NFKBIA/RALBP1/DBI/RPL8/COX4I1/NPC2/BAG1/CCND1/ANXA2/SSR3/DGCR6L/CCDC47/S100A6/YWHAG/MAP1LC3B/EGLN1/EZR/GTF3A/HMGCS1/ABCF1/RALGDS/TGFBI/LAMC1/HSPA5/RPL19/SMG1/UBE2Q1/VCL/EIF3B/BRD2/CRELD2/BLOC1S1/CTSZ/HSP90B1/PCBP1/STAT1/PABPC1/PRDX5/BRD4/NACA/SEC61B/PKM/TUBB6/FASN/FKBP9/SAP18/TMSB10/BRD7/ARIH1/RRAS2/PNP/FAU/ATP1A1/HSPH1/TES/COX8A/MARCKS/E…
DARWICHE_SQUAMOUS_CELL_CARCINOMA_UP	138	0.390564	1.5031	0.00423729	0.0294165	0.0204894	4205	tags=40%, list=19%, signal=32%	NFE2L2/S100A11/PPIC/GSTA1/TXN/BID/KIAA1324/FTL/BAIAP2/JAG1/COX5B/CAPN2/FES/SUN1/RNF181/CX3CL1/LIF/SPRR2A/CXCL16/RNF19A/EXT2/MRPS18A/TGFA/GCLM/CHKA/PLEKHA4/IL1B/STX16/CRELD1/ACOT9/PDCD5/ICAM1/C10orf99/CCT4/PGK1/UCK2/TMEM248/CDC42EP2/RYR1/MAN2A2/WFDC2/ARL2/CSTA/ENAH/LTBP4/PMEPA1/LDHA/IFITM3/BZW1/VHL/KLF13/PGAM1/LY6E/CCDC38/RPL39
HOLLERN_SQUAMOUS_BREAST_TUMOR	150	0.432054	1.68338	0.00137741	0.0250573	0.0174531	3173	tags=27%, list=14%, signal=24%	GJB6/KRT10/KRT6A/SFN/CLIP4/GJB4/KRT17/CUX1/GLTP/LY6G6C/FGFBP1/PAWR/GJB5/BMP7/TRIM29/GPR87/KRT5/NFE2L3/GJA1/SPRR2A/ADH7/PTBP3/SPRR1A/JAG2/MT1X/SERPINB8/AHR/HYAL1/SERPINB9/ZNF703/TP63/EGR2/SOSTDC1/GATA6/C11orf96/MSX2/S100A14/KLF4/PINLYP/ACP6/CSTA
GO_REGULATION_OF_STEM_CELL_POPULATION_MAINTENANCE	31	0.618299	1.86216	0.0016	0.0250573	0.0174531	4496	tags=52%, list=20%, signal=41%	ZNF706/ZNF322/KDM3A/SAV1/BMP7/LBH/REST/CNOT1/TAF5L/TP63/HMGA2/YAP1/CNOT2/LOXL2/WDR43/NCOA3
PECE_MAMMARY_STEM_CELL_UP	124	0.497873	1.89477	0.00141044	0.0250573	0.0174531	2669	tags=41%, list=12%, signal=36%	PKP1/F11R/RPL24/RPS7/AKR1C1/RPL35A/DDR1/TXN/RPL41/KRT8/RPL8/RPL13/COX4I1/CLTB/DUSP7/KRT17/LAMB3/DDT/RALA/RPS19BP1/C9orf16/DDX24/SEC61G/RPL36AL/LAMTOR2/TALDO1/RPSA/RPL15/BAG3/NACA/COX6C/TMSB10/PERP/FAU/MT1X/RPS19/NDUFA6/UQCRB/ABHD6/RPS3/CEBPD/RPL7A/S100A2/CSTB/MANBA/ACTG1/RPS18/UBL5/EHD4/RPL27A/OXLD1

## Sheet: Supplementary Table 6
TableS6. The signatures of CCI.
IFI27
GSTP1
FTH1
FTL
HLA-A
RPL35A
S100A6
HLA-B
B2M
MT-CO2
NEAT1
KRT14
HLA-C
TMSB10
MT-ND4
KRT6A
CD9
GPX2
MT-ND2
NFKBIA
H3F3B
OAZ1
SAT1
IFITM3
LY6E
COX6C
SERP1
KRT17
MT-ND3
MAP3K13
RPL39
RAC1
EIF4A2
SOD2
SHFM1
MT-ND1
RPL24
HSP90AA1
NDUFS8
MT-CO1
RPS15
RPL22L1
HLA-E
CALM1
TAGLN2
AP2M1
MT-CYB
RPS7
RPS29
H3F3A
CHCHD2
SEC62
ZFAS1
GSTM3
TRA2B
PABPC1
UQCR11.1
HN1
HSPB1
NDUFB9
TYMP
SUMO2
TCEB2
AKR1C2
EIF1
RPL38
S100A11
ZFP36L1
BTG1
EIF5
KRT10
SLC2A1
CFL1
CCNL1
OST4
ATP1B3
YWHAZ
BTG2
SNRPG
EMP2
SNRPB
HSPE1
NDUFA4
PFN1
KRT5
KTN1
MZT2B
ANAPC11
TPI1
TMSB4X
JUN
PPP1R15A
GPX4
H2AFV
PKM
COX7B
PSMA7
SEC61G
YBX3
RAP2B
SLC25A5
C9orf16
COX5B
LSM7
UBL5
JTB
PTMS
NDUFA1
RANBP1
MTDH
BSG
COX7A2
UQCR10
RPS26
UBE2D2
NDUFB5
C19orf53
NHP2L1
CLDN1
NDUFC2
LAMTOR4
PAPOLA
MIF
CTSD
MT2A
POMP
HSPA5
CALR
TRMT112
ATP5G3
C6orf48
NDUFA2
NUCKS1
ATP5J2
HSP90B1
SSR4
VMP1
PSMB3
C14orf2
C11orf31
ZNF706
FKBP1A
IER2
YWHAQ
SLIRP
MRPL14
ENY2
NFE2L2
NPC2
FOS
SNHG8
TOMM20
NDUFS6
GPX1
RBM39
CCND1
NDUFA13
COX16
LAPTM4A
CD63
SET
RNF7
SNRPD1
CBR1
PTGES3
BUD31
SRSF2
SSR2
MCL1
DDT
SNRPE
PGK1
TMEM258
NDUFB1
CD44
PSMA2.1
ARF1
UBE2L3
P4HB
MRPL51
GJB2
BANF1
TCEB1
JUP
PSMA4
TPM4
BAZ1A
PPP1CB
DDX24
CYC1
PDCD5
SEPW1
NDUFA6
EBPL
SRSF9

## Sheet: Supplementary Table 7
TableS7. The significantly up-regulated proteins in ESCC.
CC_score	gene
15.0374	MYH10
15.0124	PLEC
14.7118	ACTN1
13.0067	TPM4
12.8672	MYH14
12.7196	GSTM3
12.616	PGK1
12.5422	FLNA
12.3005	PRKDC
11.6939	ANXA6
11.672	XRCC6
11.5652	NAMPT
11.4805	TLN1
11.0389	ACTN4
10.9626	DHX9
10.9616	RBBP4
10.9196	RAB7A
10.7797	XRCC5
10.5058	CBR1
10.455	DSG2
10.2865	UBA1
10.1047	UGDH
10.0346	VDAC1
9.43305	PML
9.33126	PDIA4
9.11789	FLNC
8.93952	ANXA5
8.59493	VDAC3
8.40894	ARF4
8.35537	PDIA6
8.34717	COPA
8.28048	PALLD
8.20042	FAS
7.82178	LDHB
7.77299	PRDX6
7.75515	ARPC2
7.58162	COPG1
7.35884	RAB18
7.14425	CPNE3
6.96309	RCN1
6.96139	FBN1
6.9591	LUM
6.90954	STRAP
6.69049	PARK7
6.66848	OAT
6.61046	MYLK
6.60745	MIF
6.5706	ARF3
6.31286	RAB1A
6.17087	FABP5
6.12532	ANXA3
5.98471	MYH11
5.66689	ERP29
5.5093	NID1
5.49678	ADH7
5.36846	HPT
5.32068	HSPB1
4.3509	APOA1
4.20185	LAMA5
3.76268	PRRC1
2.90697	PGM5
2.53837	A1BG
2.17369	ERO1A
1.7117	LAMB2
1.32383	POTEF
0.970333	PCBP1
0.523876	PKP3
0.506879	COMT
0.435425	AOC3
0.322818	TGM3
0.177009	ANXA1
0.151399	CMA1
0.127285	ARPC5
0.123695	ECM1
0.0952454	SNTB2
0.0905078	A2ML1
0.0147377	SCEL
0.0111928	CYTB
0.00405907	CLCA4
0.00169333	SPRR3

## Sheet: Supplementary Table 8
TableS8. The counts and differentiated expressing genes in TPM4 overexpression compared with control samples.
Gene	DESeq2_pmig1	DESeq2_pmig2	DESeq2_pmig3	DESeq2_Tpm4_1	DESeq2_Tpm4_2	DESeq2_Tpm4_3	Tpm4_VS_pmig_baseMean	Tpm4_VS_pmig_log2FoldChange	Tpm4_VS_pmig_pvalue	Tpm4_VS_pmig_padj	GENENAME
0610005C13Rik	0	0	0	0	0	0	0	NA	NA	NA	RIKEN cDNA 0610005C13 gene
0610007P14Rik	10.6565	10.5286	10.6456	9.84737	9.79969	9.91468	1244.14	-0.757146	1.79e-14	1.97e-13	NA
0610009B22Rik	9.52391	9.60804	9.52198	9.1955	9.12366	9.37091	675.33	-0.318848	0.00658845	0.0155023	RIKEN cDNA 0610009B22 gene
0610009L18Rik	3.74503	4.40664	4.11717	3.49884	3.2933	3.58277	13.1769	-0.70672	0.247784	0.351625	RIKEN cDNA 0610009L18 gene
0610009O20Rik	8.88419	9.02319	9.18484	8.75054	8.79953	8.7384	478.694	-0.274865	0.0360807	0.0698725	NA
0610010B08Rik	1.02433	0	0	0	0	0	0.172335	-0.738061	0.856465	NA	NA
0610010F05Rik	7.46582	7.64083	7.67334	7.18254	6.4763	6.84813	154	-0.736017	0.000632836	0.00185231	RIKEN cDNA 0610010F05 gene
0610010K14Rik	10.0024	9.9885	9.72196	9.85862	9.91929	10.0479	972.553	0.0346558	0.764832	0.831799	RIKEN cDNA 0610010K14 gene
0610011F06Rik	10.3044	10.2219	9.98716	10.2995	10.4722	10.3614	1244	0.202954	0.0693093	0.122015	NA
0610012G03Rik	9.98189	9.9684	9.83912	9.60356	9.94045	9.48585	900.092	-0.241675	0.0596187	0.107397	RIKEN cDNA 0610012G03 gene
0610030E20Rik	8.21801	8.25277	7.99386	8.07103	7.95767	8.23793	278.519	-0.0653897	0.681117	0.765398	RIKEN cDNA 0610030E20 gene
0610031O16Rik	1.61731	0	0	0	0	0	0.344669	-1.77999	0.658369	NA	RIKEN cDNA 0610031O16 gene
0610037L13Rik	9.53401	9.50887	9.28378	8.34236	8.38557	8.49227	517.716	-1.04021	1.7e-15	2.08e-14	NA
0610038B21Rik	2.36065	0.909716	3.1287	2.35666	3.58549	1.06914	4.83093	0.342186	0.760481	0.828732	RIKEN cDNA 0610038B21 gene
0610039H22Rik	0	0	1.84083	0	0	1.67643	0.796418	-0.258887	0.927924	NA	RIKEN cDNA 0610039H22 gene
0610039K10Rik	0	0	0	0	1.07069	0	0.183406	1.18549	0.771412	NA	RIKEN cDNA 0610039K10 gene
0610040B10Rik	5.25642	5.21046	5.18148	5.56592	4.71754	5.30145	36.4427	0.0237165	0.950506	0.966438	RIKEN cDNA 0610040B10 gene
0610040F04Rik	1.61731	0.909716	0.89586	2.03259	1.07069	1.67643	1.69926	0.769729	0.637742	0.731276	RIKEN cDNA 0610040F04 gene
0610040J01Rik	3.95197	3.8258	3.1287	6.83732	6.28597	6.40022	51.5409	2.9644	1.8e-14	1.99e-13	RIKEN cDNA 0610040J01 gene
0610043K17Rik	0	1.46328	0.89586	0	0	0	0.436345	-2.15057	0.542488	NA	RIKEN cDNA 0610043K17 gene
1010001N08Rik	0	0	2.40697	0	1.07069	1.06914	1.0837	-0.995613	0.679213	NA	RIKEN cDNA 1010001N08 gene
1110001J03Rik	8.41443	8.09481	8.01321	5.08639	5.96866	6.54298	176.13	-2.22228	4.03e-17	5.67e-16	NA
1110002L01Rik	5.36899	4.72692	4.83507	6.065	5.7793	5.62409	43.5903	0.858133	0.0160927	0.034434	RIKEN cDNA 1110002L01 gene
1110004E09Rik	10.2331	10.2668	10.2006	10.427	10.3253	10.2225	1243.45	0.0939236	0.347539	0.458724	NA
1110004F10Rik	12.2313	12.1713	12.184	12.1248	12.1006	12.1543	4580.62	-0.0689402	0.377372	0.490012	RIKEN cDNA 1110004F10 gene
1110006O24Rik	2.62528	4.07178	3.60755	2.62112	3.82835	3.82559	10.6185	-0.0428822	0.952615	0.967953	RIKEN cDNA 1110006O24 gene
1110007C09Rik	10.1954	10.1744	9.95249	10.5844	10.7332	10.4524	1325.29	0.483908	1.65e-05	6.33e-05	NA
1110008F13Rik	10.9907	11.0082	10.9181	9.93654	10.0892	10.0921	1530.74	-0.93268	3.04e-22	6.22e-21	NA
1110008L16Rik	7.74846	7.62807	7.67941	7.91962	7.57194	7.65011	207.521	0.037519	0.830347	0.880926	NA
1110008P14Rik	9.43619	9.22732	9.28975	9.19296	9.29266	9.29223	625.232	-0.0597211	0.613123	0.711275	RIKEN cDNA 1110008P14 gene
1110012L19Rik	10.3463	10.1897	10.108	9.13067	9.21197	9.39464	898.984	-0.968922	1.84e-16	2.44e-15	RIKEN cDNA 1110012L19 gene
1110015O18Rik	0	0	0	0	0	0	0	NA	NA	NA	RIKEN cDNA 1110015O18 gene
1110017D15Rik	0	0	0	0	1.67847	0	0.366812	2.10984	0.601078	NA	RIKEN cDNA 1110017D15 gene
1110019D14Rik	4.63123	4.86382	5.2153	5.3998	4.94072	5.37964	33.2688	0.337617	0.393302	0.506445	RIKEN cDNA 1110019D14 gene
1110020A21Rik	3.50336	2.64894	4.04378	1.61396	2.10478	1.06914	6.26091	-2.26927	0.0241816	0.0492415	RIKEN cDNA 1110020A21 gene
1110025L11Rik	0	0	0	0	0	0	0	NA	NA	NA	RIKEN cDNA 1110025L11 gene
1110028F11Rik	0	1.46328	0	0	0	1.06914	0.475921	-0.616658	0.859559	NA	RIKEN cDNA 1110028F11 gene
1110028F18Rik	0	1.46328	0	2.84454	2.10478	2.1025	2.42266	2.82648	0.0927896	0.155622	RIKEN cDNA 1110028F18 gene
1110032A03Rik	8.83277	8.75339	8.5753	8.75054	8.80664	8.63061	422.963	0.00794315	0.953347	0.968417	RIKEN cDNA 1110032A03 gene
1110032F04Rik	1.02433	0	0.89586	0	0	0	0.315788	-1.6681	0.679312	NA	RIKEN cDNA 1110032F04 gene
1110034G24Rik	5.8803	5.40251	5.37343	5.17135	4.99151	5.08514	39.7415	-0.494069	0.172533	0.262247	NA
1110036E04Rik	1.02433	0	0	0	0	0	0.172335	-0.738061	0.856465	NA	RIKEN cDNA 1110036E04 gene
1110037F02Rik	10.1916	10.2325	10.2111	10.17	9.96924	10.0038	1122.15	-0.161359	0.114161	0.18579	NA
1110038B12Rik	10.1697	10.3194	10.1567	9.87296	9.82442	9.80738	1050.9	-0.382447	0.000191743	0.000618189	RIKEN cDNA 1110038B12 gene
1110038F14Rik	8.44042	8.52124	8.41356	8.33317	8.13756	8.18447	324.136	-0.238579	0.096476	0.160847	RIKEN cDNA 1110038F14 gene
1110046J04Rik	4.29368	4.28186	4.37827	5.50175	4.52411	4.7738	24.9226	0.70732	0.129163	0.206044	RIKEN cDNA 1110046J04 gene
1110051M20Rik	7.40551	6.93378	7.29269	5.3276	5.89052	5.99087	100.945	-1.47838	1.87e-08	1.09e-07	RIKEN cDNA 1110051M20 gene
1110058D11Rik	0	0	0	0	0	0	0	NA	NA	NA	RIKEN cDNA 1110058D11 gene
1110059E24Rik	9.89995	9.90898	9.86598	9.56875	9.0715	9.59641	819.248	-0.460377	0.000736904	0.00213077	RIKEN cDNA 1110059E24 gene
1110059G10Rik	8.1566	8.63083	8.29601	8.20301	8.03234	8.23793	308.074	-0.216695	0.18776	0.281041	RIKEN cDNA 1110059G10 gene
1110065P20Rik	8.11416	8.24443	8.04647	8.36508	8.5257	8.37309	311.423	0.286351	0.051598	0.0950691	RIKEN cDNA 1110065P20 gene
1190002F15Rik	8.1566	7.8198	8.11077	5.25159	6.06665	6.13309	159.505	-2.19081	1.67e-20	3e-19	NA
1190002N15Rik	8.21801	8.18904	8.69699	7.06533	6.95709	7.52666	240.197	-1.18989	4.13e-09	2.62e-08	NA
1190003K10Rik	0	0	0	0	0	0	0	NA	NA	NA	NA
1190005I06Rik	0	0.909716	0.89586	1.02181	0	0	0.461642	-0.606835	0.851939	NA	RIKEN cDNA 1190005I06 gene
1190007I07Rik	8.40125	8.08084	8.16369	7.97975	8.12055	7.96109	278.255	-0.198494	0.210318	0.308474	RIKEN cDNA 1190007I07 gene
1200014J11Rik	9.83119	9.69626	9.91311	9.67077	9.37148	9.57372	823.021	-0.272212	0.0228026	0.0467922	NA
1300002E11Rik	7.57155	7.52172	7.20283	7.59765	7.3946	7.53523	177.128	0.073358	0.697482	0.77896	RIKEN cDNA 1300002E11 gene
1300017J02Rik	1.02433	1.46328	0	2.62112	1.07069	1.67643	1.87341	1.61109	0.343632	0.45459	RIKEN cDNA 1300017J02 gene
1500004A13Rik	4.13292	4.07178	3.88474	4.94876	4.99151	4.03338	20.367	0.72497	0.154369	0.239439	RIKEN cDNA 1500004A13 gene
1500009C09Rik	1.02433	0.909716	3.1287	2.62112	2.70092	3.1189	4.66681	0.903809	0.412448	0.525521	RIKEN cDNA 1500009C09 gene
1500009L16Rik	4.74686	4.62786	4.11717	3.94733	3.82835	4.37623	18.8878	-0.473006	0.361183	0.473395	RIKEN cDNA 1500009L16 gene
1500011B03Rik	8.29602	8.01865	8.18091	8.0089	8.10333	8.13461	278.577	-0.0856597	0.579353	0.681994	RIKEN cDNA 1500011B03 gene
1500011K16Rik	10.6518	10.5742	10.3498	10.2959	10.584	10.4065	1430.31	-0.0969329	0.398449	0.51141	NA
1500012F01Rik	11.2516	11.2015	11.1744	10.4831	10.6076	10.6087	1941.9	-0.642211	1.17e-12	1.09e-11	NA
1500012K07Rik	0	0	0	0	0	0	0	NA	NA	NA	RIKEN cDNA 1500012K07 gene
1500015A07Rik	5.40464	5.34129	4.493	5.9968	5.68986	5.805	45.1343	0.723805	0.0440799	0.0830103	RIKEN cDNA 1500015A07 gene
1500015L24Rik	0	2.83809	0.89586	3.03795	2.43343	2.1025	3.65349	1.06893	0.403773	0.51676	RIKEN cDNA 1500015L24 gene
1500015O10Rik	0	0.909716	0	0	0	0	0.146446	-0.738061	0.856465	NA	NA
1500017E21Rik	0	0	0	0	0	0	0	NA	NA	NA	NA
1500026H17Rik	3.0423	2.43119	1.84083	2.62112	2.9265	2.43101	5.0602	0.1971	0.839035	0.886862	RIKEN cDNA 1500026H17 gene
1600002D24Rik	0	1.86236	0	0	0	0	0.439338	-2.1577	0.57815	NA	RIKEN cDNA 1600002D24 gene
1600002H07Rik	8.1825	8.09017	7.93925	8.05993	7.73731	7.8069	251.108	-0.197841	0.233215	0.335347	NA
1600002K03Rik	7.27675	7.45826	7.17732	6.77081	7.05585	7.09986	141.515	-0.32978	0.109354	0.179134	RIKEN cDNA 1600002K03 gene
1600010M07Rik	0	0	0	0	0	0	0	NA	NA	NA	RIKEN cDNA 1600010M07 gene
1600012H06Rik	9.59701	9.43571	9.52872	9.94712	9.71722	9.75517	815.44	0.289393	0.0112466	0.0250671	RIKEN cDNA 1600012H06 gene
1600014C10Rik	7.7275	7.864	7.85057	7.5349	7.70724	7.44718	206.444	-0.25054	0.14472	0.226697	RIKEN cDNA 1600014C10 gene
1600014C23Rik	0	0.909716	0	0	1.67847	1.67643	0.879317	2.14519	0.402378	NA	RIKEN cDNA 1600014C23 gene
1600014K23Rik	0	0	0	0	0	0	0	NA	NA	NA	NA
1600015I10Rik	0	0	0	0	0	0	0	NA	NA	NA	NA
1600019K03Rik	0	0	0	0	0	0	0	NA	NA	NA	RIKEN cDNA 1600019K03 gene
1600020E01Rik	6.27643	6.60961	6.73969	6.99714	7.12572	7.05291	112.704	0.504985	0.0254248	0.0513689	RIKEN cDNA 1600020E01 gene
1600023N17Rik	1.02433	1.46328	1.84083	0	0	1.06914	1.07862	-2.22313	0.319074	NA	RIKEN cDNA 1600023N17 gene
1600025M17Rik	0	0	0	0	0	0	0	NA	NA	NA	RIKEN cDNA 1600025M17 gene
1600027J07Rik	0	0	0	0	0	0	0	NA	NA	NA	RIKEN cDNA 1600027J07 gene
1600029I14Rik	0	0	0	0	0	0	0	NA	NA	NA	RIKEN cDNA 1600029I14 gene
1600029O15Rik	0	0	0	2.03259	0	2.1025	1.06432	3.65278	0.146951	NA	ribosomal protein L17 pseudogene
1700001C02Rik	0	0	0	0	0	0	0	NA	NA	NA	RIKEN cDNA 1700001C02 gene
1700001C19Rik	1.02433	2.17463	2.15149	3.03795	4.03616	2.92392	6.2	1.84589	0.0537561	0.0983885	RIKEN cDNA 1700001C19 gene
1700001D01Rik	0	0	0	0	0	0	0	NA	NA	NA	RIKEN cDNA 1700001D01 gene
1700001F09Rik	0	0	0	0	0	0	0	NA	NA	NA	RIKEN cDNA 1700001F09 gene
1700001G01Rik	0	0	0	0	0	0	0	NA	NA	NA	RIKEN cDNA 1700001G01 gene
1700001G11Rik	0	0	0	0	1.07069	2.43101	0.915524	3.42967	0.202995	NA	RIKEN cDNA 1700001G11 gene
1700001G17Rik	3.21289	3.15512	2.8125	2.62112	2.43343	4.12703	8.03865	0.228919	0.779339	0.842822	RIKEN cDNA 1700001G17 gene
1700001J03Rik	0	1.86236	0	0	0	0	0.439338	-2.1577	0.57815	NA	RIKEN cDNA 1700001J03 gene
1700001J11Rik	0	0	0	0	0	0	0	NA	NA	NA	ring finger protein 19A pseudogene
1700001K19Rik	2.03634	3.00529	2.15149	3.84759	4.21777	3.44408	9.07681	1.58137	0.0404447	0.0770513	RIKEN cDNA 1700001K19 gene
1700001K23Rik	0	0	0	0	0	0	0	NA	NA	NA	RIKEN cDNA 1700001K23 gene
1700001L05Rik	7.50741	7.3767	7.41415	6.53467	6.38427	6.83431	133.843	-0.843284	7.16e-05	0.000248507	RIKEN cDNA 1700001L05 gene
1700001L19Rik	1.02433	0.909716	0	0	1.07069	1.06914	0.685216	0.209149	0.937034	NA	RIKEN cDNA 1700001L19 gene
1700001O22Rik	5.90541	6.30747	6.07201	6.59742	6.26548	6.79204	80.8328	0.466687	0.0815921	0.140096	RIKEN cDNA 1700001O22 gene
1700001P01Rik	1.61731	2.43119	0	1.02181	2.10478	1.67643	2.16492	0.0118393	0.993947	0.995929	RIKEN cDNA 1700001P01 gene
1700003C15Rik	0	0	0	0	0	0	0	NA	NA	NA	RIKEN cDNA 1700003C15 gene
1700003D09Rik	0	0	0	0	0	0	0	NA	NA	NA	RIKEN cDNA 1700003D09 gene
1700003E16Rik	3.21289	2.64894	2.97925	1.02181	2.9265	3.29063	6.14139	-0.318972	0.733012	0.807128	RIKEN cDNA 1700003E16 gene
1700003E24Rik	0	0	0	0	0	0	0	NA	NA	NA	Gm5941 pseudogene
1700003F12Rik	0	1.46328	0	2.03259	0	0	0.808122	0.808557	0.776588	NA	RIKEN cDNA 1700003F12 gene
1700003G13Rik	0	0	0	1.02181	0	0	0.171743	1.18549	0.771412	NA	NA
1700003G18Rik	0	0.909716	0.89586	2.03259	0	0	0.805129	0.818514	0.758068	NA	RIKEN cDNA 1700003G18 gene
1700003H04Rik	0	0	0	0	0	0	0	NA	NA	NA	RIKEN cDNA 1700003H04 gene
1700003I22Rik	0	0	0	0	0	0	0	NA	NA	NA	RIKEN cDNA 1700003I22 gene
1700003L19Rik	0	0	0	0	0	0	0	NA	NA	NA	RIKEN cDNA 1700003L19 gene
1700003M02Rik	0	0.909716	0	1.61396	3.44678	0	2.14059	3.59272	0.0719969	0.126021	NA
1700003M07Rik	1.61731	1.86236	2.40697	3.03795	2.9265	1.67643	4.16997	0.822877	0.449053	0.561322	RIKEN cDNA 1700003M07 gene
1700003P14Rik	0	0	0	0	0	0	0	NA	NA	NA	RIKEN cDNA 1700003P14 gene
1700006A11Rik	0	0	0	0	0	0	0	NA	NA	NA	RIKEN cDNA 1700006A11 gene
1700006E09Rik	0	0	0	0	0	0	0	NA	NA	NA	NA
1700006F04Rik	0	0	0	0	0	0	0	NA	NA	NA	RIKEN cDNA 1700006F04 gene
1700006H21Rik	0	0	0	0	0	0	0	NA	NA	NA	RIKEN cDNA 1700006H21 gene
1700007B14Rik	0	0	0	0	0	0	0	NA	NA	NA	NA
1700007F19Rik	0	0	0	0	0	0	0	NA	NA	NA	RIKEN cDNA 1700007F19 gene
1700007G11Rik	0	0	0	0	0	0	0	NA	NA	NA	NA
1700007J10Rik	0	0	0	0	1.07069	1.06914	0.366436	2.10806	0.580139	NA	RIKEN cDNA 1700007J10 gene
1700007K09Rik	0	0	0	0	0	0	0	NA	NA	NA	NA
1700007K13Rik	6.42272	6.13782	6.09035	4.94876	5.08802	6.08722	58.5376	-0.769502	0.026033	0.0524198	RIKEN cDNA 1700007K13 gene
1700007L15Rik	6.96672	7.3767	6.41533	6.82426	6.62847	6.94131	117.63	-0.16917	0.513089	0.621938	RIKEN cDNA 1700007L15 gene
1700007P06Rik	0	0	0	0	0	0	0	NA	NA	NA	RIKEN cDNA 1700007P06 gene
1700008C04Rik	0	0	0	0	0	0	0	NA	NA	NA	RIKEN cDNA 1700008C04 gene
1700008J07Rik	3.95197	4.14526	3.1287	3.62469	2.43343	3.58277	10.9393	-0.536914	0.44306	0.555465	RIKEN cDNA 1700008J07 gene
1700008K24Rik	0	0	0	0	0	0	0	NA	NA	NA	RIKEN cDNA 1700008K24 gene
1700008O03Rik	0	1.46328	0	2.62112	1.07069	2.1025	1.8841	2.41132	0.191859	0.286112	RIKEN cDNA 1700008O03 gene
1700008P02Rik	0	0	0	0	0	0	0	NA	NA	NA	RIKEN cDNA 1700008P02 gene
1700009C05Rik	0	0	0	0	0	0	0	NA	NA	NA	RIKEN cDNA 1700009C05 gene
1700009J07Rik	0	0	0	0	0	0	0	NA	NA	NA	RIKEN cDNA 1700009J07 gene
1700009N14Rik	0	0	0	0	0	0	0	NA	NA	NA	RIKEN cDNA 1700009N14 gene
1700010B08Rik	0	0	0	0	0	0	0	NA	NA	NA	RIKEN cDNA 1700010B08 gene
1700010D01Rik	0	0	0	0	0	0	0	NA	NA	NA	RIKEN cDNA 1700010D01 gene
1700010I02Rik	0	0	0	0	0	0	0	NA	NA	NA	RIKEN cDNA 1700010I02 gene
1700010I14Rik	0	0	0	0	1.67847	0	0.366812	2.10984	0.601078	NA	RIKEN cDNA 1700010I14 gene
1700010J16Rik	0	0	0	0	0	0	0	NA	NA	NA	RIKEN cDNA 1700010J16 gene
1700010K23Rik	0	0	0	0	0	0	0	NA	NA	NA	RIKEN cDNA 1700010K23 gene
1700011A15Rik	0	2.17463	0	1.02181	1.07069	2.1025	1.49002	0.604495	0.756815	0.825825	NA
1700011B04Rik	0	0	0	0	0	0	0	NA	NA	NA	RIKEN cDNA 1700011B04 gene
1700011C11Rik	0	0	0	0	0	0	0	NA	NA	NA	RIKEN cDNA 1700011C11 gene
1700011E24Rik	0	0	0	0	0	0	0	NA	NA	NA	NA
1700011H14Rik	0	0	0	0	0	0	0	NA	NA	NA	NA
1700011I03Rik	0	0	0	0	0	0	0	NA	NA	NA	NA
1700011L22Rik	0	0.909716	0	0	0	0	0.146446	-0.738061	0.856465	NA	RIKEN cDNA 1700011L22 gene
1700011M02Rik	0	0	0	0	0	0	0	NA	NA	NA	RIKEN cDNA 1700011M02 gene
1700012A03Rik	0	0	0	0	0	0	0	NA	NA	NA	RIKEN cDNA 1700012A03 gene
1700012B07Rik	0	0	0	0	0	0	0	NA	NA	NA	RIKEN cDNA 1700012B07 gene
1700012B09Rik	0	0	0	0	0	0	0	NA	NA	NA	RIKEN cDNA 1700012B09 gene
1700012C14Rik	0	0	0	0	1.67847	0	0.366812	2.10984	0.601078	NA	RIKEN cDNA 1700012C14 gene
1700012D01Rik	2.36065	3.99435	3.70598	3.03795	2.10478	2.43101	7.6718	-1.06634	0.209656	0.307741	RIKEN cDNA 1700012D01 gene
1700012D14Rik	3.36542	3.52909	3.60755	2.62112	2.10478	2.69841	7.49734	-1.15482	0.155501	0.240824	RIKEN cDNA 1700012D14 gene
1700012D16Rik	0	0	0	0	0	0	0	NA	NA	NA	RIKEN cDNA 1700012D16 gene
1700012H19Rik	0	0	0	0	0	0	0	NA	NA	NA	RIKEN cDNA 1700012H19 gene
1700012I11Rik	0	1.46328	1.44437	1.02181	2.70092	0	1.66857	0.880831	0.636794	0.730664	RIKEN cDNA 1700012I11 gene
1700012L04Rik	0	0	0	1.02181	0	1.67643	0.537802	2.66601	0.414125	NA	NA
1700012P22Rik	0	0	0	0	0	0	0	NA	NA	NA	RIKEN cDNA 1700012P22 gene
1700013D24Rik	0	0	0	0	0	0	0	NA	NA	NA	RIKEN cDNA 1700013D24 gene
1700013F07Rik	0	0	0.89586	0	0	0	0.143453	-0.738061	0.856465	NA	RIKEN cDNA 1700013F07 gene
1700013G24Rik	0	0	0	0	0	0	0	NA	NA	NA	RIKEN cDNA 1700013G24 gene
1700013H16Rik	0	0	0	0	0	0	0	NA	NA	NA	RIKEN cDNA 1700013H16 gene
1700015E13Rik	1.02433	0.909716	0	2.62112	0	1.06914	1.36053	1.74091	0.406684	0.519494	NA
1700015F17Rik	0	0	1.84083	0	0	1.06914	0.613389	-1.17453	0.710309	NA	RIKEN cDNA 1700015F17 gene
1700015G11Rik	0	0	0	0	0	0	0	NA	NA	NA	RIKEN cDNA 1700015G11 gene
1700016C15Rik	9.08708	9.15356	8.81473	9.69966	9.72662	9.80914	688.925	0.721887	5.35e-09	3.35e-08	RIKEN cDNA 1700016C15 gene
1700016D06Rik	0	0	0	0	0	0	0	NA	NA	NA	RIKEN cDNA 1700016D06 gene
1700016G22Rik	0	1.46328	0	2.03259	0	0	0.808122	0.808557	0.776588	NA	RIKEN cDNA 1700016G22 gene
1700016H13Rik	0	2.17463	2.8125	0	1.07069	1.06914	1.95639	-2.14602	0.246248	0.349975	RIKEN cDNA 1700016H13 gene
1700016K19Rik	2.36065	1.46328	0	1.02181	1.07069	0	1.33738	-1.44429	0.488689	0.599582	RIKEN cDNA 1700016K19 gene
1700016L04Rik	0	0	0	0	0	0	0	NA	NA	NA	RIKEN cDNA 1700016L04 gene
1700016L21Rik	0	0	0	0	0	0	0	NA	NA	NA	RIKEN cDNA 1700016L21 gene
1700016P04Rik	0	0	0	0	0	0	0	NA	NA	NA	RIKEN cDNA 1700016P04 gene
1700017B05Rik	8.53596	8.3018	8.52899	8.17242	8.09755	7.99874	311.385	-0.368411	0.0139172	0.0303294	RIKEN cDNA 1700017B05 gene
1700017D01Rik	0	0	0	0	0	0	0	NA	NA	NA	NA
1700017G19Rik	0	0	0	0	0	0	0	NA	NA	NA	RIKEN cDNA 1700017G19 gene
1700017J07Rik	0	0	0	0	0	0	0	NA	NA	NA	RIKEN cDNA 1700017J07 gene
1700017L05Rik	0	0	0	0	0	0	0	NA	NA	NA	RIKEN cDNA 1700017L05 gene
1700017N19Rik	0	0	0	0	0	0	0	NA	NA	NA	RIKEN cDNA 1700017N19 gene
1700018A04Rik	3.62925	2.17463	3.3879	4.04062	3.44678	3.93322	10.6656	0.71309	0.311013	0.420128	RIKEN cDNA 1700018A04 gene
1700018B08Rik	0	0	0	0	0	0	0	NA	NA	NA	RIKEN cDNA 1700018B08 gene
1700018B24Rik	0	0	0	0	0	0	0	NA	NA	NA	enhancer of rudimentary homolog pseudogene
1700018C11Rik	0	0	0	0	0	0	0	NA	NA	NA	NA
1700018F24Rik	0	0	0	0	0	0	0	NA	NA	NA	RIKEN cDNA 1700018F24 gene
1700018G05Rik	0	0	0	0	0	0	0	NA	NA	NA	RIKEN cDNA 1700018G05 gene
1700018L02Rik	2.03634	0	0	0	0	0	0.517004	-2.36829	0.515849	NA	RIKEN cDNA 1700018L02 gene
1700019A02Rik	0	0	0	0	0	0	0	NA	NA	NA	RIKEN cDNA 1700019A02 gene
1700019B03Rik	1.02433	0	0	0	1.67847	1.67643	0.905206	2.14507	0.398086	NA	NA
1700019B21Rik	0	0	0	0	0	0	0	NA	NA	NA	NA
1700019C18Rik	0	0	0	0	0	0	0	NA	NA	NA	RIKEN cDNA 1700019C18 gene
1700019D03Rik	2.36065	1.46328	0	0	1.07069	0	1.16564	-2.33487	0.318891	NA	RIKEN cDNA 1700019D03 gene
1700019E08Rik	0	0	0	0	0	0	0	NA	NA	NA	RIKEN cDNA 1700019E08 gene
1700019G17Rik	3.62925	3.00529	3.26411	4.79659	5.65877	4.21497	20.1489	1.80468	0.00146706	0.00400114	NA
1700019G24Rik	0	0	0	0	0	0	0	NA	NA	NA	RIKEN cDNA 1700019G24 gene
1700019L03Rik	4.56974	4.52148	4.493	4.94876	4.77666	5.45381	27.5593	0.581783	0.176225	0.266927	NA
1700019M22Rik	0	0	0	0	0	0	0	NA	NA	NA	NFX-like protein
1700019N19Rik	0	0	0	0	0	0	0	NA	NA	NA	RIKEN cDNA 1700019N19 gene
1700019O17Rik	0	0	0	0	0	0	0	NA	NA	NA	NA
1700020A23Rik	0	0	0	0	0	0	0	NA	NA	NA	RIKEN cDNA 1700020A23 gene
1700020D05Rik	0	0	0	0	0	0	0	NA	NA	NA	RIKEN cDNA 1700020D05 gene
1700020D14Rik	0	0	0	0	0	0	0	NA	NA	NA	RIKEN cDNA 1700020D14 gene
1700020G17Rik	0	0	0	0	0	0	0	NA	NA	NA	RIKEN cDNA 1700020G17 gene
1700020I14Rik	9.14619	9.16244	9.16551	8.58233	8.62956	8.78225	487.915	-0.492326	8.19e-05	0.000282292	NA
1700020L24Rik	6.93049	7.18964	7.18587	5.82387	6.09015	6.87537	108.29	-0.782978	0.00407309	0.0100334	RIKEN cDNA 1700020L24 gene
1700020M21Rik	0	0	0	0	0	0	0	NA	NA	NA	RIKEN cDNA 1700020M21 gene
1700020N01Rik	0	0	0	1.61396	0	0	0.343486	2.0275	0.616003	NA	RIKEN cDNA 1700020N01 gene
1700020N15Rik	0	0	0	0	0	0	0	NA	NA	NA	RIKEN cDNA 1700020N15 gene
1700020N18Rik	1.61731	1.46328	0	1.61396	2.70092	2.69841	2.81323	1.79331	0.204691	0.301952	RIKEN cDNA 1700020N18 gene
1700021F05Rik	8.63684	8.57209	8.71483	8.12528	7.85855	8.15698	331.593	-0.590963	6.68e-05	0.000232856	RIKEN cDNA 1700021F05 gene
1700021F07Rik	0	0	0	0	0	0	0	NA	NA	NA	RIKEN cDNA 1700021F07 gene
1700021K19Rik	9.40792	9.23576	9.33275	9.65978	9.71155	9.46134	712.211	0.288843	0.0148729	0.0321712	NA
1700021N21Rik	0	0	0	0	0	0	0	NA	NA	NA	RIKEN cDNA 1700021N21 gene
1700022A21Rik	0	0	0	0	0	0	0	NA	NA	NA	glycerol-3-phosphate dehydrogenase 1-like pseudogene
1700022A22Rik	0	0	0	0	0	0	0	NA	NA	NA	RIKEN cDNA 1700022A22 gene
1700022E09Rik	0	0	0	0	0	0	0	NA	NA	NA	RIKEN cDNA 1700022E09 gene
1700022H01Rik	0	0	0	0	0	1.06914	0.183029	1.18549	0.771412	NA	RIKEN cDNA 1700022H01 gene
1700022H16Rik	0	0	0	0	0	0	0	NA	NA	NA	RIKEN cDNA 1700022H16 gene
1700022I11Rik	0	2.17463	0	0	0	0	0.585784	-2.57251	0.457847	NA	RIKEN cDNA 1700022I11 gene
1700023C21Rik	0	0	0	0	0	0	0	NA	NA	NA	RIKEN cDNA 1700023C21 gene
1700023F02Rik	0	0	0	0	0	0	0	NA	NA	NA	RIKEN cDNA 1700023F02 gene
1700023F06Rik	4.90459	5.30968	5.80957	5.43459	4.77666	5.52435	39.3974	-0.114722	0.769056	0.834871	NA
1700024B18Rik	0	0	0	0	0	0	0	NA	NA	NA	RIKEN cDNA 1700024B18 gene
1700024F13Rik	1.02433	1.86236	0	0	0	0	0.611673	-2.62836	0.397397	NA	RIKEN cDNA 1700024F13 gene
1700024G13Rik	0	0	0	0	0	0	0	NA	NA	NA	RIKEN cDNA 1700024G13 gene
1700024I08Rik	0	0	0	0	0	0	0	NA	NA	NA	RIKEN cDNA 1700024I08 gene
1700024N05Rik	0	0	0	0	0	0	0	NA	NA	NA	RIKEN cDNA 1700024N05 gene
1700024P04Rik	0	0	0	0	0	0	0	NA	NA	NA	RIKEN cDNA 1700024P04 gene
1700024P16Rik	0	0	0.89586	1.02181	1.07069	0	0.498603	1.10847	0.726257	NA	NA
1700025B11Rik	0	0	0	0	0	0	0	NA	NA	NA	RIKEN cDNA 1700025B11 gene
1700025C18Rik	0	0	0	0	0	0	0	NA	NA	NA	RIKEN cDNA 1700025C18 gene
1700025F22Rik	0	0	0	0	0	0	0	NA	NA	NA	NA
1700025F24Rik	0	0	0	0	0	0	0	NA	NA	NA	RIKEN cDNA 1700025F24 gene
1700025G04Rik	10.1967	10.2596	10.2896	10.1622	10.1464	10.1587	1177.89	-0.0937798	0.326196	0.436157	RIKEN cDNA 1700025G04 gene
1700025J12Rik	0	0	0	0	0	0	0	NA	NA	NA	RIKEN cDNA 1700025J12 gene
1700025K24Rik	0	0	0	0	0	0	0	NA	NA	NA	RIKEN cDNA 1700025K24 gene
1700025M24Rik	1.02433	0	0	0	0	0	0.172335	-0.738061	0.856465	NA	RIKEN cDNA 1700025M24 gene
1700025N23Rik	0	0	0	0	0	1.06914	0.183029	1.18549	0.771412	NA	RIKEN cDNA 1700025N23 gene
1700026D08Rik	0	0	0	0	0	0	0	NA	NA	NA	NA
1700026D11Rik	0	0	0	0	0	0	0	NA	NA	NA	RIKEN cDNA 1700026D11 gene
1700026F02Rik	0	0	0	0	0	0	0	NA	NA	NA	RIKEN cDNA 1700026F02 gene
1700026J14Rik	0	0	0.89586	0	0	1.06914	0.326483	0.22372	0.955681	NA	RIKEN cDNA 1700026J14 gene
1700026L06Rik	0	0	0	0	2.10478	0	0.550219	2.69527	0.448032	NA	NA
1700027A15Rik	0	0	0	0	0	0	0	NA	NA	NA	RIKEN cDNA 1700027A15 gene
1700027F06Rik	0	0	0	0	0	0	0	NA	NA	NA	RIKEN cDNA 1700027F06 gene
1700027F09Rik	0	0	0	0	0	0	0	NA	NA	NA	RIKEN cDNA 1700027F09 gene
1700027H10Rik	0	0	0	0	0	0	0	NA	NA	NA	RIKEN cDNA 1700027H10 gene
1700027I24Rik	0	0	0	0	0	0	0	NA	NA	NA	RIKEN cDNA 1700027I24 gene
1700027J07Rik	0	0	0	0	0	0	0	NA	NA	NA	RIKEN cDNA 1700027J07 gene
1700028B04Rik	0	0	0	0	0	0	0	NA	NA	NA	NADH dehydrogenase (ubiquinone) 1 beta subcomplex 8 pseudogene
1700028D13Rik	0	0	0	0	0	0	0	NA	NA	NA	RIKEN cDNA 1700028D13 gene
1700028E10Rik	1.61731	2.43119	0.89586	1.61396	3.12152	1.67643	3.21374	0.702291	0.579913	0.682596	RIKEN cDNA 1700028E10 gene
1700028I16Rik	1.02433	0	0	1.02181	1.67847	0	0.71089	1.70582	0.538797	NA	RIKEN cDNA 1700028I16 gene
1700028J19Rik	3.50336	2.17463	0.89586	0	2.10478	2.92392	4.10098	-0.564482	0.656672	0.746353	RIKEN cDNA 1700028J19 gene
1700028K03Rik	0	2.64894	0	0	0	0	0.878676	-3.15709	0.290204	NA	RIKEN cDNA 1700028K03 gene
1700028M03Rik	0	0	0	0	0	0	0	NA	NA	NA	RIKEN cDNA 1700028M03 gene
1700028P14Rik	0	0	0	0	0	0	0	NA	NA	NA	RIKEN cDNA 1700028P14 gene
1700028P15Rik	0	0	0	0	0	0	0	NA	NA	NA	RIKEN cDNA 1700028P15 gene
1700029B22Rik	0	0	0	0	0	0	0	NA	NA	NA	RIKEN cDNA 1700029B22 gene
1700029F12Rik	0	0	0	0	0	0	0	NA	NA	NA	RIKEN cDNA 1700029F12 gene
1700029H14Rik	1.02433	0	0	0	0	0	0.172335	-0.738061	0.856465	NA	RIKEN cDNA 1700029H14 gene
1700029I15Rik	1.61731	2.64894	2.62394	1.61396	1.67847	1.67643	3.16042	-0.963525	0.434158	0.546895	RIKEN cDNA 1700029I15 gene
1700029J03Rik	1.61731	1.46328	0	0	0	0	0.637561	-2.68063	0.378022	NA	RIKEN cDNA 1700029J03 gene
1700029J07Rik	0	0	0	2.84454	2.10478	2.1025	2.12977	4.65379	0.0122467	0.0271029	RIKEN cDNA 1700029J07 gene
1700029M20Rik	2.03634	0.909716	2.62394	2.62112	0	2.1025	2.93197	-0.108716	0.937251	0.956624	RIKEN cDNA 1700029M20 gene
1700029N11Rik	0	0	0	0	0	0	0	NA	NA	NA	RIKEN cDNA 1700029N11 gene
1700029P11Rik	0	0	0	0	0	0	0	NA	NA	NA	RIKEN cDNA 1700029P11 gene
1700030A11Rik	0	0	0	0	0	0	0	NA	NA	NA	RIKEN cDNA 1700030A11 gene
1700030C10Rik	4.3678	4.3456	4.04378	3.74044	4.21777	5.0377	19.3816	0.181517	0.733054	0.807128	RIKEN cDNA 1700030C10 gene
1700030F04Rik	0	0	0	0	0	0	0	NA	NA	NA	RIKEN cDNA 1700030F04 gene
1700030F18Rik	0	0	0	0	0	0	0	NA	NA	NA	NA
1700030J22Rik	3.85221	3.8258	4.43678	3.20847	3.936	4.12703	14.3836	-0.283919	0.634014	0.728485	RIKEN cDNA 1700030J22 gene
1700030K09Rik	6.04751	5.98609	5.97663	6.70108	6.38427	6.54298	77.8876	0.553637	0.0325942	0.0639656	RIKEN cDNA 1700030K09 gene
1700030L20Rik	0	0	0	0	0	0	0	NA	NA	NA	RIKEN cDNA 1700030L20 gene
1700030M09Rik	0	0	0	0	0	0	0	NA	NA	NA	RIKEN cDNA 1700030M09 gene
1700030N03Rik	0	0	0	0	0	0	0	NA	NA	NA	RIKEN cDNA 1700030N03 gene
1700030O20Rik	0	0	0	0	0	0	0	NA	NA	NA	RIKEN cDNA 1700030O20 gene
1700031A10Rik	2.36065	2.43119	0	3.03795	1.07069	2.69841	3.72232	0.710871	0.575163	0.678025	RIKEN cDNA 1700031A10 gene
1700031F05Rik	0	0	0	0	0	0	0	NA	NA	NA	RIKEN cDNA 1700031F05 gene
1700031M16Rik	0	0	0	0	0	0	0	NA	NA	NA	RIKEN cDNA 1700031M16 gene
1700031P21Rik	0	0	0	0	0	0	0	NA	NA	NA	RIKEN cDNA 1700031P21 gene
1700034E13Rik	0	0	0	0	0	0	0	NA	NA	NA	RIKEN cDNA 1700034E13 gene
1700034G24Rik	0	0	0	0	0	0	0	NA	NA	NA	RIKEN cDNA 1700034G24 gene
1700034H15Rik	2.03634	2.43119	0	0	1.67847	0	1.61605	-1.77701	0.388888	0.501726	RIKEN cDNA 1700034H15 gene
1700034I23Rik	0	0	0	0	0	0	0	NA	NA	NA	FUN14 domain containing 2 pseudogene
1700034J05Rik	0	0	0	0	0	0	0	NA	NA	NA	RIKEN cDNA 1700034J05 gene
1700034K08Rik	0	0	0	0	0	0	0	NA	NA	NA	RIKEN cDNA 1700034K08 gene
1700034O15Rik	0	0	0	0	0	0	0	NA	NA	NA	NA
1700034P13Rik	1.02433	0	2.15149	0	0	0	0.746147	-2.91899	0.312385	NA	RIKEN cDNA 1700034P13 gene
1700036G14Rik	0	0	0	0	0	0	0	NA	NA	NA	RIKEN cDNA 1700036G14 gene
1700037C18Rik	6.09192	6.00595	6.22924	6.51854	6.61233	6.62553	81.6256	0.479254	0.0567081	0.103028	RIKEN cDNA 1700037C18 gene
1700037H04Rik	10.662	10.4833	10.3762	10.29	10.5484	10.4204	1415.8	-0.0881739	0.428865	0.541925	RIKEN cDNA 1700037H04 gene
1700039E15Rik	0	0	0	0	0	0	0	NA	NA	NA	NA
1700039E22Rik	0	0	0	0	0	0	0	NA	NA	NA	RIKEN cDNA 1700039E22 gene
1700040L02Rik	0	0	0	0	0	0	0	NA	NA	NA	NA
1700041A01Rik	0	0	0	0	0	0	0	NA	NA	NA	RIKEN cDNA 1700041A01 gene
1700041C23Rik	0	0	0	0	0	0	0	NA	NA	NA	RIKEN cDNA 1700041C23 gene
1700041M19Rik	0	0	0	0	0	0	0	NA	NA	NA	RIKEN cDNA 1700041M19 gene
1700042G07Rik	0	0	0	0	0	0	0	NA	NA	NA	RIKEN cDNA 1700042G07 gene
1700042G15Rik	0	0	0	0	0	0	0	NA	NA	NA	RIKEN cDNA 1700042G15 gene
1700042O10Rik	0	0	0	0	0	0	0	NA	NA	NA	RIKEN cDNA 1700042O10 gene
1700044C05Rik	0	0	0	0	0	0	0	NA	NA	NA	RIKEN cDNA 1700044C05 gene
1700044K03Rik	0	0	0	0	0	0	0	NA	NA	NA	RIKEN cDNA 1700044K03 gene
1700045H11Rik	0	0	0	0	0	0	0	NA	NA	NA	RIKEN cDNA 1700045H11 gene
1700046C09Rik	0	0	0	0	0	0	0	NA	NA	NA	RIKEN cDNA 1700046C09 gene
1700047A11Rik	0	0	0	0	0	0	0	NA	NA	NA	RIKEN cDNA 1700047A11 gene
1700047E10Rik	0	0	0	0	0	0	0	NA	NA	NA	RIKEN cDNA 1700047E10 gene
1700047G03Rik	0	0	0	1.02181	0	0	0.171743	1.18549	0.771412	NA	RIKEN cDNA 1700047G03 gene
1700047I17Rik2	0	0	0	0	0	0	0	NA	NA	NA	NA
1700047L14Rik	0	0	0	0	0	0	0	NA	NA	NA	RIKEN cDNA 1700047L14 gene
1700047M11Rik	0	0	0	0	0	0	0	NA	NA	NA	RIKEN cDNA 1700047M11 gene
1700048M11Rik	0	0	0	0	0	0	0	NA	NA	NA	RIKEN cDNA 1700048M11 gene
1700048O20Rik	0	0	1.84083	0	1.07069	0	0.613766	-1.17454	0.710247	NA	RIKEN cDNA 1700048O20 gene
1700049E15Rik	0	0	0	0	0	0	0	NA	NA	NA	RIKEN cDNA 1700049E15 gene
1700049E22Rik	0	0	0	0	0	0	0	NA	NA	NA	RIKEN cDNA 1700049E22 gene
1700049G17Rik	6.47396	6.52954	6.44413	6.25216	6.01849	6.22068	79.6619	-0.318994	0.210003	0.308108	NA
1700049L16Rik	0	0	0	0	0	0	0	NA	NA	NA	hematological and neurological expressed 1-like pseudogene
1700051A21Rik	0	0	0	0	0	0	0	NA	NA	NA	RIKEN cDNA 1700051A21 gene
1700052I22Rik	0	0	0	0	0	0	0	NA	NA	NA	RIKEN cDNA 1700052I22 gene
1700052K11Rik	5.82874	5.59838	5.76459	4.74209	5.45671	5.65587	45.791	-0.409547	0.245276	0.348851	RIKEN cDNA 1700052K11 gene
1700054A03Rik	0	0	0	0	0	0	0	NA	NA	NA	RIKEN cDNA 1700054A03 gene
1700054K19Rik	0	0	0	0	0	0	0	NA	NA	NA	RIKEN cDNA 1700054K19 gene
1700054M17Rik	0	0	0	0	0	0	0	NA	NA	NA	RIKEN cDNA 1700054M17 gene
1700055C04Rik	0	0	0	0	0	0	0	NA	NA	NA	RIKEN cDNA 1700055C04 gene
1700056E22Rik	4.04528	4.14526	3.96645	6.10874	5.59451	5.37964	33.7998	1.73736	2.9e-05	0.000107537	RIKEN cDNA 1700056E22 gene
1700057G04Rik	0	0	0	1.02181	0	0	0.171743	1.18549	0.771412	NA	RIKEN cDNA 1700057G04 gene
1700057H15Rik	0	0	0	0	0	0	0	NA	NA	NA	RIKEN cDNA 1700057H15 gene
1700057H21Rik	0	0	0	0	0	0	0	NA	NA	NA	RIKEN cDNA 1700057H21 gene
1700060C16Rik	0	0	0	1.02181	0	0	0.171743	1.18549	0.771412	NA	RIKEN cDNA 1700060C16 gene
1700060C20Rik	0	0	0	1.61396	0	0	0.343486	2.0275	0.616003	NA	RIKEN cDNA 1700060C20 gene
1700061F12Rik	0	0	0	0	0	0	0	NA	NA	NA	RIKEN cDNA 1700061F12 gene
1700061G19Rik	2.36065	4.52148	3.1287	3.20847	3.2933	2.1025	9.03185	-0.741301	0.370617	0.483427	NA
1700061I17Rik	0	0	0	0	0	1.67643	0.366059	2.10726	0.601545	NA	RIKEN cDNA 1700061I17 gene
1700061J23Rik	0	0	0	0	0	0	0	NA	NA	NA	RIKEN cDNA 1700061J23 gene
1700063A18Rik	0	0	0	0	0	0	0	NA	NA	NA	RIKEN cDNA 1700063A18 gene
1700063D05Rik	0	0	0	0	0	0	0	NA	NA	NA	RIKEN cDNA 1700063D05 gene
1700063O14Rik	0	0	0	0	0	0	0	NA	NA	NA	RIKEN cDNA 1700063O14 gene
1700064J06Rik	0	0	0	0	0	0	0	NA	NA	NA	RIKEN cDNA 1700064J06 gene
1700064M15Rik	0	0	0	0	0	0	0	NA	NA	NA	RIKEN cDNA 1700064M15 gene
1700065D16Rik	0	0.909716	0	0	0	0	0.146446	-0.738061	0.856465	NA	RIKEN cDNA 1700065D16 gene
1700065I16Rik	0	0	0	0	0	0	0	NA	NA	NA	gasdermin pseudogene
1700065J11Rik	0	0	0	0	0	0	0	NA	NA	NA	RIKEN cDNA 1700065J11 gene
1700065J18Rik	0	0	0	0	0	0	0	NA	NA	NA	RIKEN cDNA 1700065J18 gene
1700065L07Rik	0	0	0	0	0	0	0	NA	NA	NA	RIKEN cDNA 1700065L07 gene
1700065O20Rik	0	0	0	0	0	0	0	NA	NA	NA	RIKEN cDNA 1700065O20 gene
1700066B17Rik	0	0	0	0	0	0	0	NA	NA	NA	RIKEN cDNA 1700066B17 gene
1700066B19Rik	5.33243	5.34129	5.24834	7.31914	7.21392	6.80627	88.8181	1.84956	4.67e-12	4.04e-11	RIKEN cDNA 1700066B19 gene
1700066J03Rik	0	0	0	0	0	0	0	NA	NA	NA	RIKEN cDNA 1700066J03 gene
1700066M21Rik	7.74151	7.75673	7.9443	6.41781	6.3261	6.71873	156.94	-1.33067	5.85e-11	4.56e-10	RIKEN cDNA 1700066M21 gene
1700066N21Rik	0	0	0	0	0	0	0	NA	NA	NA	RIKEN cDNA 1700066N21 gene
1700066O22Rik	0	0	0	0	0	0	0	NA	NA	NA	RIKEN cDNA 1700066O22 gene
1700067G17Rik	0	0	0	0	0	0	0	NA	NA	NA	RIKEN cDNA 1700067G17 gene
1700067K01Rik	0	0	1.44437	3.36094	0	2.1025	2.38168	2.82571	0.128892	0.205671	RIKEN cDNA 1700067K01 gene
1700067P10Rik	0	0	0	0	1.67847	0	0.366812	2.10984	0.601078	NA	RIKEN cDNA 1700067P10 gene
1700069L16Rik	0	0.909716	0	0	0	0	0.146446	-0.738061	0.856465	NA	RIKEN cDNA 1700069L16 gene
1700069P05Rik	0	0	0	0	0	0	0	NA	NA	NA	RIKEN cDNA 1700069P05 gene
1700071K01Rik	0	0	0	0	0	0	0	NA	NA	NA	RIKEN cDNA 1700071K01 gene
1700071M16Rik	0	0	0	0	0	0	0	NA	NA	NA	RIKEN cDNA 1700071M16 gene
1700072B07Rik	0	1.86236	0	0	0	0	0.439338	-2.1577	0.57815	NA	RIKEN cDNA 1700072B07 gene
1700072I22Rik	0	0	0	0	0	0	0	NA	NA	NA	RIKEN cDNA 1700072I22 gene
1700072O05Rik	0	0	0	0	0	0	0	NA	NA	NA	RIKEN cDNA 1700072O05 gene
1700073E17Rik	0	0	0	0	0	0	0	NA	NA	NA	ribosomal protein L7 pseudogene
1700074H08Rik	0	0	0	0	0	0	0	NA	NA	NA	RIKEN cDNA 1700074H08 gene
1700074P13Rik	0	0	0	0	0	0	0	NA	NA	NA	RIKEN cDNA 1700074P13 gene
1700080E11Rik	0	0	0	0	0	0	0	NA	NA	NA	NA
1700080N15Rik	0	0	0	0	0	0	0	NA	NA	NA	RIKEN cDNA 1700080N15 gene
1700080O16Rik	0	0	0	0	0	0	0	NA	NA	NA	RIKEN cDNA 1700080O16 gene
1700081H04Rik	0	0	0	0	0	0	0	NA	NA	NA	RIKEN cDNA 1700081H04 gene
1700084C01Rik	0	0	0	0	0	0	0	NA	NA	NA	NA
1700084D21Rik	0	0	0	0	0	0	0	NA	NA	NA	RIKEN cDNA 1700084D21 gene
1700084E18Rik	3.62925	2.83809	3.3879	4.12824	3.2933	3.44408	10.3612	0.391326	0.572615	0.675758	RIKEN cDNA 1700084E18 gene
1700084F23Rik	0	0	0	0	0	0	0	NA	NA	NA	RIKEN cDNA 1700084F23 gene
1700084J12Rik	0	0	0	0	0	0	0	NA	NA	NA	ribosomal protein L7-like 1 pseudogene
1700084M14Rik	0	0	0	0	0	0	0	NA	NA	NA	Gm5941 pseudogene
1700085C21Rik	0	0	0	0	0	0	0	NA	NA	NA	RIKEN cDNA 1700085C21 gene
1700086L19Rik	0	0	0	0	0	0	0	NA	NA	NA	RIKEN cDNA 1700086L19 gene
1700086O06Rik	5.69115	6.44477	5.99622	5.7704	5.45671	5.59161	57.2219	-0.476512	0.135908	0.215072	RIKEN cDNA 1700086O06 gene
1700088E04Rik	4.21553	4.46521	4.91955	5.21203	4.77666	4.71469	25.9442	0.365238	0.414574	0.527799	RIKEN cDNA 1700088E04 gene
1700091H14Rik	0	0	0	0	0	0	0	NA	NA	NA	RIKEN cDNA 1700091H14 gene
1700092C02Rik	0	0	0	0	0	0	0	NA	NA	NA	RIKEN cDNA 1700092C02 gene
1700092C10Rik	0	0.909716	0	0	1.07069	0	0.329852	0.22372	0.955506	NA	RIKEN cDNA 1700092C10 gene
1700092E19Rik	0	0	0	0	0	0	0	NA	NA	NA	RIKEN cDNA 1700092E19 gene
1700092K14Rik	0	0	0	0	0	0	0	NA	NA	NA	RIKEN cDNA 1700092K14 gene
1700092M07Rik	1.61731	0	1.84083	0	0	3.1189	2.05623	0.724723	0.699179	0.780096	RIKEN cDNA 1700092M07 gene
1700093K21Rik	0	0	0	1.02181	0	0	0.171743	1.18549	0.771412	NA	RIKEN cDNA 1700093K21 gene
1700094D03Rik	3.36542	3.73351	3.3879	3.84759	3.12152	3.93322	11.0751	0.186216	0.77827	0.841977	RIKEN cDNA 1700094D03 gene
1700094J05Rik	0	0	0	0	0	0	0	NA	NA	NA	RIKEN cDNA 1700094J05 gene
1700094M24Rik	0	0	0	0	0	0	0	NA	NA	NA	RIKEN cDNA 1700094M24 gene
1700095A21Rik	0	0	0	0	0	0	0	NA	NA	NA	RIKEN cDNA 1700095A21 gene
1700095B10Rik	0	0	0	0	0	0	0	NA	NA	NA	RIKEN cDNA 1700095B10 gene
1700095J12Rik	0	0	0	0	0	0	0	NA	NA	NA	RIKEN cDNA 1700095J12 gene
1700096J18Rik	0	0	0	0	1.07069	0	0.183406	1.18549	0.771412	NA	RIKEN cDNA 1700096J18 gene
1700096K18Rik	5.71974	6.10136	5.83154	5.92521	5.17848	5.08514	50.5385	-0.452815	0.188234	0.281511	RIKEN cDNA 1700096K18 gene
1700096P03Rik	0	0	0	0	0	0	0	NA	NA	NA	RIKEN cDNA 1700096P03 gene
1700097N02Rik	4.56974	4.81961	5.56921	1.02181	0	2.1025	16.7985	-4.48902	6.03e-07	2.88e-06	RIKEN cDNA 1700097N02 gene
1700099I09Rik	1.02433	0	0	0	0	0	0.172335	-0.738061	0.856465	NA	RIKEN cDNA 1700099I09 gene
1700100I10Rik	0	0	0	0	0	0	0	NA	NA	NA	RIKEN cDNA 1700100I10 gene
1700100L14Rik	0	0.909716	0	0	0	0	0.146446	-0.738061	0.856465	NA	RIKEN cDNA 1700100L14 gene
1700101E01Rik	1.61731	0.909716	1.84083	1.02181	2.43343	1.06914	2.00987	0.236884	0.877072	0.913983	NA
1700101I11Rik	0	0.909716	0	0	2.43343	2.1025	1.42916	2.95342	0.177778	0.268802	RIKEN cDNA 1700101I11 gene
1700101O22Rik	0	0	0	0	0	0	0	NA	NA	NA	RIKEN cDNA 1700101O22 gene
1700102H20Rik	1.61731	0.909716	0.89586	1.61396	0	0	0.978055	-0.851485	0.711115	NA	RIKEN cDNA 1700102H20 gene
1700102P08Rik	1.61731	2.17463	2.97925	1.02181	2.43343	1.67643	3.34951	-0.725938	0.554006	0.65927	RIKEN cDNA 1700102P08 gene
1700104L18Rik	0	0	0	0	0	0	0	NA	NA	NA	RIKEN cDNA 1700104L18 gene
1700105P06Rik	1.02433	0.909716	0.89586	0	0	0	0.462234	-2.22238	0.484626	NA	RIKEN cDNA 1700105P06 gene
1700106J16Rik	0	0	0	0	0	0	0	NA	NA	NA	NA
1700108F19Rik	1.02433	1.86236	0	0	0	1.06914	0.794702	-1.6667	0.531855	NA	RIKEN cDNA 1700108F19 gene
1700108J01Rik	0	0	0	0	0	0	0	NA	NA	NA	RIKEN cDNA 1700108J01 gene
1700109G14Rik	0	0	0	0	0	1.67643	0.366059	2.10726	0.601545	NA	RIKEN cDNA 1700109G14 gene
1700109G15Rik	0	0	0	0	0	0	0	NA	NA	NA	RIKEN cDNA 1700109G15 gene
1700109H08Rik	2.36065	2.17463	3.1287	0	1.07069	2.92392	3.84778	-1.01541	0.418433	0.53175	RIKEN cDNA 1700109H08 gene
1700109I08Rik	0	0	0	0	0	0	0	NA	NA	NA	RIKEN cDNA 1700109I08 gene
1700109K24Rik	1.02433	1.86236	0	0	0	2.92392	1.70985	0.838464	0.678038	0.763118	RIKEN cDNA 1700109K24 gene
1700110C19Rik	0	0	0	0	0	0	0	NA	NA	NA	RIKEN cDNA 1700110C19 gene
1700110I01Rik	0	0	0	0	0	0	0	NA	NA	NA	RIKEN cDNA 1700110I01 gene
1700110I07Rik	0	0	0	0	0	0	0	NA	NA	NA	RIKEN cDNA 1700110I07 gene
1700110K17Rik	0	0	0	0	0	0	0	NA	NA	NA	RIKEN cDNA 1700110K17 gene
1700111N16Rik	0	0	0	0	0	0	0	NA	NA	NA	RIKEN cDNA 1700111N16 gene
1700112E06Rik	0	1.46328	0	0	0	0	0.292892	-1.57516	0.696863	NA	NA
1700112H15Rik	0	0	0	0	0	0	0	NA	NA	NA	RIKEN cDNA 1700112H15 gene
1700112J05Rik	0	0	0	0	0	0	0	NA	NA	NA	RIKEN cDNA 1700112J05 gene
1700112J16Rik	0	0.909716	1.84083	2.62112	2.10478	2.92392	3.08392	2.07779	0.129876	0.206992	RIKEN cDNA 1700112J16 gene
1700113A16Rik	5.5066	6.08277	6.56709	6.13012	6.13602	5.96574	67.4877	-0.0428793	0.890952	0.923025	RIKEN cDNA 1700113A16 gene
1700113B09Rik	0	0	0	0	0	0	0	NA	NA	NA	RIKEN cDNA 1700113B09 gene
1700113H08Rik	0	0	0	0	0	0	0	NA	NA	NA	RIKEN cDNA 1700113H08 gene
1700116B05Rik	0	0	0	0	0	0	0	NA	NA	NA	RIKEN cDNA 1700116B05 gene
1700119H24Rik	0	0	0	0	0	0	0	NA	NA	NA	RIKEN cDNA 1700119H24 gene
1700120C14Rik	1.02433	0.909716	0	1.02181	1.07069	1.67643	1.03999	1.1995	0.574882	NA	RIKEN cDNA 1700120C14 gene
1700120E14Rik	0	0	0	0	0	0	0	NA	NA	NA	RIKEN cDNA 1700120E14 gene
1700120G07Rik	0	0	0	0	0	0	0	NA	NA	NA	RIKEN cDNA 1700120G07 gene
1700120K04Rik	1.61731	1.86236	2.8125	2.03259	3.2933	1.06914	3.95369	0.263198	0.820597	0.874537	RIKEN cDNA 1700120K04 gene
1700121L16Rik	0	0	0	0	0	0	0	NA	NA	NA	RIKEN cDNA 1700121L16 gene
1700121N20Rik	0	0	0	0	0	0	0	NA	NA	NA	RIKEN cDNA 1700121N20 gene
1700122C19Rik	0	0	0	0	0	0	0	NA	NA	NA	RIKEN cDNA 1700122C19 gene
1700122O11Rik	0	0	0	2.35666	0	0	0.686973	3.02602	0.353246	NA	RIKEN cDNA 1700122O11 gene
1700123I01Rik	0	0	0	1.61396	0	0	0.343486	2.0275	0.616003	NA	NA
1700123J17Rik	0	0	0	0	0	0	0	NA	NA	NA	RIKEN cDNA 1700123J17 gene
1700123K08Rik	0	0	0	1.02181	2.10478	0	0.721962	3.08955	0.290943	NA	RIKEN cDNA 1700123K08 gene
1700123L14Rik	0	0	0	0	0	0	0	NA	NA	NA	nucleoporin 50 pseudogene
1700123M08Rik	4.50552	4.52148	4.18701	4.74209	4.94072	4.58867	23.2384	0.368918	0.419553	0.532549	RIKEN cDNA 1700123M08 gene
1700123O12Rik	0	0	0	0	0	0	0	NA	NA	NA	RIKEN cDNA 1700123O12 gene
1700123O20Rik	10.0538	9.91818	9.90017	9.69429	9.68287	9.733	913.563	-0.255103	0.0147037	0.0318542	RIKEN cDNA 1700123O20 gene
1700123O21Rik	0	0	0	0	0	0	0	NA	NA	NA	RIKEN cDNA 1700123O21 gene
1700124L16Rik	1.02433	1.46328	0	0	2.10478	1.67643	1.3815	0.976938	0.624266	0.720874	RIKEN cDNA 1700124L16 gene
1700125G02Rik	0	0	0	0	0	0	0	NA	NA	NA	RIKEN cDNA 1700125G02 gene
1700125G22Rik	0	0	0	0	0	0	0	NA	NA	NA	RIKEN cDNA 1700125G22 gene
1700125H03Rik	0	0	0	0	0	0	0	NA	NA	NA	RIKEN cDNA 1700125H03 gene
1700125H20Rik	2.62528	1.86236	0.89586	3.36094	2.10478	3.44408	5.18764	1.40152	0.176876	0.267654	RIKEN cDNA 1700125H20 gene
1700126H18Rik	0	0	0	0	0	0	0	NA	NA	NA	RIKEN cDNA 1700126H18 gene
1700128A07Rik	0	0	0	0	0	0	0	NA	NA	NA	RIKEN cDNA 1700128A07 gene
1700128F08Rik	0	0	0	0	0	0	0	NA	NA	NA	U1-snRNP binding protein homolog pseudogene
1700129C05Rik	0	0	0	0	0	0	0	NA	NA	NA	RIKEN cDNA 1700129C05 gene
1810006J02Rik	0	0	0	0	0	0	0	NA	NA	NA	RIKEN cDNA 1810006J02 gene
1810007C17Rik	0	0	0	0	0	0	0	NA	NA	NA	RIKEN cDNA 1810007C17 gene
1810007D17Rik	0	0	0	0	0	0	0	NA	NA	NA	RIKEN cDNA 1810007D17 gene
1810008I18Rik	0	2.43119	0	3.62469	3.58549	3.1189	5.73667	2.73913	0.0172625	0.0366529	RIKEN cDNA 1810008I18 gene
1810009A15Rik	1.61731	0	0	0	1.07069	0	0.528076	-0.808688	0.809574	NA	RIKEN cDNA 1810009A15 gene
1810009J06Rik	0	0	0	0	0	0	0	NA	NA	NA	RIKEN cDNA 1810009J06 gene
1810010D01Rik	1.02433	0	0.89586	2.62112	2.70092	0	2.09153	2.51683	0.166507	0.254757	NA
1810010H24Rik	5.47341	4.86382	5.11137	5.1295	5.26359	4.7738	33.815	-0.0993032	0.800707	0.859566	RIKEN cDNA 1810010H24 gene
1810011H11Rik	0	0	0	0	0	0	0	NA	NA	NA	NA
1810011O10Rik	8.94901	8.95841	9.22689	9.4441	9.30777	9.20633	584.318	0.271949	0.0369077	0.0711803	NA
1810012K16Rik	0	0	0	1.02181	1.67847	1.67643	0.904615	3.41415	0.168029	NA	RIKEN cDNA 1810012K16 gene
1810013A23Rik	0	0	0	0	0	0	0	NA	NA	NA	RIKEN cDNA 1810013A23 gene
1810013L24Rik	9.44264	9.4665	9.56851	10.3159	10.1864	10.1336	953.308	0.720963	1.46e-11	1.2e-10	RIKEN cDNA 1810013L24 gene
1810014B01Rik	5.47341	5.02823	5.2153	4.12824	4.12982	5.4172	30.9892	-0.573879	0.206929	0.304582	RIKEN cDNA 1810014B01 gene
1810018F18Rik	0	0	0	0	0	0	0	NA	NA	NA	RIKEN cDNA 1810018F18 gene
1810019D21Rik	5.80226	5.86081	5.91623	5.08639	4.6559	4.65305	42.1084	-1.07261	0.00246795	0.00640329	RIKEN cDNA 1810019D21 gene
1810020O05Rik	1.02433	0	0	0	0	0	0.172335	-0.738061	0.856465	NA	Riken cDNA 1810020O05 gene
1810021B22Rik	6.27643	6.00595	5.67021	6.10874	6.64442	6.71873	76.8466	0.519517	0.0698969	0.122927	RIKEN cDNA 1810021B22 gene
1810022K09Rik	9.98778	10.3263	9.93864	9.41173	9.02044	9.57787	873.205	-0.74069	6.2e-07	2.96e-06	NA
1810024B03Rik	4.95356	5.40251	4.74532	5.04195	4.77666	4.29785	29.0216	-0.332929	0.440711	0.553169	RIKEN cDNA 1810024B03 gene
1810026B05Rik	7.09228	7.09081	7.70344	7.6504	7.68427	7.77832	183.555	0.378911	0.0651789	0.115977	RIKEN cDNA 1810026B05 gene
1810026J23Rik	10.1671	10.1755	9.99326	9.89967	9.95651	9.91304	1038.73	-0.190948	0.0654715	0.116424	NA
1810030O07Rik	9.83446	9.73098	9.85261	9.72623	9.70205	9.79138	874.569	-0.0665781	0.524771	0.632287	RIKEN cDNA 1810030O07 gene
1810032O08Rik	7.51558	7.90689	7.42864	7.3004	7.38514	7.15649	176.121	-0.351489	0.0754311	0.131152	NA
1810034E14Rik	5.63222	5.81651	5.56921	3.36094	4.37906	3.58277	31.7496	-1.91368	1.48e-05	5.73e-05	RIKEN cDNA 1810034E14 gene
1810037I17Rik	11.6467	11.7401	11.5273	12.0051	11.9874	12.0483	3663.22	0.373339	2.3e-05	8.65e-05	RIKEN cDNA 1810037I17 gene
1810041H14Rik	1.61731	0.909716	2.40697	3.49884	1.67847	1.67643	3.65868	1.02109	0.406045	0.518836	RIKEN cDNA 1810041H14 gene
1810041L15Rik	0	0	0	0	1.07069	0	0.183406	1.18549	0.771412	NA	NA
1810043G02Rik	7.7275	7.5825	7.55947	7.87599	7.91884	7.97375	219.09	0.30098	0.067446	0.119302	NA
1810043H04Rik	9.82298	9.80228	9.5636	9.11199	9.34487	9.32718	732.541	-0.469675	0.000143038	0.000472088	NA
1810044D09Rik	6.13501	6.45925	6.01554	6.75713	6.83725	6.41886	87.5055	0.471451	0.0681522	0.120322	RIKEN cDNA 1810044D09 gene
1810046K07Rik	0	0	0	1.61396	0	1.06914	0.526516	2.63963	0.422312	NA	RIKEN cDNA 1810046K07 gene
1810053B23Rik	0	0	0	0	1.07069	0	0.183406	1.18549	0.771412	NA	RIKEN cDNA 1810053B23 gene
1810055G02Rik	8.61798	8.33358	8.25595	8.22802	7.95767	7.87597	299.754	-0.38096	0.0210666	0.0435985	RIKEN cDNA 1810055G02 gene
1810058I24Rik	9.81638	9.93641	9.74674	9.73846	9.79791	9.73486	888.511	-0.0781585	0.463617	0.57516	RIKEN cDNA 1810058I24 gene
1810062G17Rik	4.90459	5.62431	5.18148	6.41781	5.59451	5.65587	48.9672	0.685053	0.0584877	0.105729	RIKEN cDNA 1810062G17 gene
1810062O18Rik	0	0.909716	0.89586	0	1.67847	0	0.656712	0.309413	0.914078	NA	RIKEN cDNA 1810062O18 gene
1810063I02Rik	1.61731	0.909716	0.89586	0	0	0	0.634568	-2.67334	0.343188	NA	RIKEN cDNA 1810063I02 gene
1810064F22Rik	0	2.64894	0	1.02181	2.43343	1.67643	2.1501	0.512263	0.763642	0.831019	RIKEN cDNA 1810064F22 gene
1810065E05Rik	0	0	0	0	0	0	0	NA	NA	NA	RIKEN cDNA 1810065E05 gene
2010001A14Rik	6.35143	6.6731	6.75126	6.46906	7.0196	6.86181	103.346	0.196904	0.42178	0.534663	RIKEN cDNA 2010001A14 gene
2010001E11Rik	0	0	0	0	0	1.06914	0.183029	1.18549	0.771412	NA	NA
2010003K11Rik	1.02433	0	0	1.02181	1.07069	0	0.527484	1.10858	0.721261	NA	RIKEN cDNA 2010003K11 gene
2010005H15Rik	0	0	0.89586	2.03259	0	0	0.658683	1.65243	0.591986	NA	NA
2010009K17Rik	0	0	0	0	0	0	0	NA	NA	NA	RIKEN cDNA 2010009K17 gene
2010010A06Rik	0	0	0	0	0	0	0	NA	NA	NA	RIKEN cDNA 2010010A06 gene
2010012O05Rik	7.20779	7.33019	7.30059	5.82387	6.45836	6.45543	115.456	-1.01814	1.71e-05	6.55e-05	NA
2010016I18Rik	0	0.909716	0.89586	1.61396	3.12152	2.69841	2.83238	3.07865	0.0513627	0.0947225	RIKEN cDNA 2010016I18 gene
2010106C02Rik	0	0	0	0	0	0	0	NA	NA	NA	RIKEN cDNA 2010106C02 gene
2010106E10Rik	0	0	0	0	0	0	0	NA	NA	NA	RIKEN cDNA 2010106E10 gene
2010107E04Rik	11.6463	11.7922	11.6233	10.9858	10.9913	11.1322	2701.45	-0.651574	2.21e-12	1.99e-11	NA
2010107G12Rik	3.21289	3.91254	3.88474	4.12824	4.37906	4.65305	16.0929	0.733982	0.188905	0.282424	NA
2010107G23Rik	7.89353	7.79718	7.66725	8.38745	8.06827	7.90931	250.193	0.350364	0.0443056	0.0833572	NA
2010109A12Rik	2.03634	1.86236	0	0	1.67847	0	1.32315	-1.38493	0.528505	0.635588	RIKEN cDNA 2010109A12 gene
2010109I03Rik	3.0423	3.15512	1.84083	5.3998	4.59151	4.93785	18.6178	2.41944	5.28e-05	0.000188114	NA
2010111I01Rik	10.5209	10.3853	10.6079	9.37414	9.60753	9.79138	1115.2	-0.907961	1.08e-13	1.11e-12	NA
2010204K13Rik	5.77527	5.72361	5.31224	6.08704	6.11327	5.62409	54.6449	0.350105	0.270409	0.376518	RIKEN cDNA 2010204K13 gene
2010300C02Rik	6.90582	7.01443	7.04253	5.3276	5.34397	4.65305	80.16	-1.8757	3.88e-11	3.08e-10	RIKEN cDNA 2010300C02 gene
2010308F09Rik	0	0	0	0	1.07069	0	0.183406	1.18549	0.771412	NA	RIKEN cDNA 2010308F09 gene
2010310C07Rik	0	0	0.89586	0	1.07069	0	0.326859	0.22372	0.955661	NA	RIKEN cDNA 2010310C07 gene
2010315B03Rik	8.25754	8.05247	8.45661	8.12528	8.13756	8.37786	301.719	-0.0474059	0.769796	0.835454	RIKEN cDNA 2010315B03 gene
2010320M18Rik	8.00225	8.14045	8.06049	6.9618	7.327	6.82036	199.628	-1.02302	4.49e-08	2.49e-07	RIKEN cDNA 2010320M18 gene
2200002D01Rik	11.8019	11.8075	11.5506	11.5301	11.6473	11.703	3274.57	-0.0961634	0.332295	0.442756	RIKEN cDNA 2200002D01 gene
2200002J24Rik	0	0	0	0	0	0	0	NA	NA	NA	RIKEN cDNA 2200002J24 gene
2210010C04Rik	0	0	1.44437	0	0	0	0.286906	-1.5494	0.701749	NA	RIKEN cDNA 2210010C04 gene
2210011C24Rik	1.02433	0.909716	0	0	1.67847	0	0.685593	0.209256	0.940966	NA	NA
2210013O21Rik	8.61418	8.62763	8.51548	7.6053	7.89235	8.12896	309.93	-0.698639	1.68e-05	6.44e-05	NA
2210015D19Rik	7.16685	7.09081	7.06124	7.06533	7.14828	7.27375	139.682	0.0587918	0.766774	0.83346	NA
2210016F16Rik	9.55002	9.37972	9.45809	9.76946	9.8777	9.72927	795.91	0.330294	0.00279692	0.00716697	RIKEN cDNA 2210016F16 gene
2210016L21Rik	9.14356	9.13113	9.15683	9.60165	9.68093	9.49905	668.74	0.452594	6.41e-05	0.000224586	RIKEN cDNA 2210016L21 gene
2210018M11Rik	8.86192	8.50388	8.62647	8.37407	8.45508	8.60642	381.661	-0.189256	0.199953	0.296079	NA
2210019I11Rik	0	0	0	0	0	0	0	NA	NA	NA	NA
2210039B01Rik	1.61731	1.46328	1.44437	0	0	0	0.924468	-3.22243	0.184373	NA	RIKEN cDNA 2210039B01 gene
2210404E10Rik	0	0	0	0	0	0	0	NA	NA	NA	RIKEN cDNA 2210404E10 gene
2210404O09Rik	6.44	6.98471	7.04253	6.01989	5.80792	6.01557	87.4845	-0.909725	0.000643266	0.00188127	NA
2210406O10Rik	3.62925	3.52909	3.26411	3.49884	3.2933	3.82559	10.4686	0.0836547	0.900756	0.92976	RIKEN cDNA 2210406O10 gene
2210407C18Rik	0	0	0	0	0	0	0	NA	NA	NA	RIKEN cDNA 2210407C18 gene
2210408F21Rik	5.90541	6.13782	6.14401	5.92521	5.89052	5.91412	62.5772	-0.16125	0.569868	0.673476	RIKEN cDNA 2210408F21 gene
2210408I21Rik	6.15608	6.33913	6.51374	4.79659	4.59151	4.93785	53.3666	-1.59877	1.12e-06	5.17e-06	RIKEN cDNA 2210408I21 gene
2210409D07Rik	0	0	0	0	0	0	0	NA	NA	NA	RIKEN cDNA 2210409D07 gene
2210409E12Rik	0	0	0	0	0	0	0	NA	NA	NA	transcription elongation factor B (SIII), polypeptide 2 pseudogene
2210414B05Rik	0	0	0	0	0	0	0	NA	NA	NA	RIKEN cDNA 2210414B05 gene
2210416O15Rik	2.03634	0.909716	2.40697	3.03795	1.07069	3.1189	4.04753	0.953624	0.413466	0.526627	RIKEN cDNA 2210416O15 gene
2210417A02Rik	0	0	0	0	0	0	0	NA	NA	NA	RIKEN cDNA 2210417A02 gene
2210420H20Rik	0	0	0	0	0	0	0	NA	NA	NA	RIKEN cDNA 2210420H20 gene
2300002M23Rik	10.979	10.7181	10.7357	12.1528	12.415	12.2775	3396.97	1.4709	3.18e-45	2.51e-43	RIKEN cDNA 2300002M23 gene
2300003K06Rik	0	0	0	0	0	0	0	NA	NA	NA	RIKEN cDNA 2300003K06 gene
2300005B03Rik	1.61731	2.64894	1.44437	3.36094	4.12982	3.58277	7.63733	2.0094	0.0209972	0.0434741	NA
2300009A05Rik	8.21299	8.13144	7.97917	8.37407	8.56815	8.20072	304.836	0.279797	0.0749129	0.130428	RIKEN cDNA 2300009A05 gene
2310001H17Rik	4.95356	4.07178	4.96001	4.68544	5.04057	4.93785	27.037	0.186801	0.675013	0.760991	RIKEN cDNA 2310001H17 gene
2310001K24Rik	0	0	0	0	0	0	0	NA	NA	NA	RIKEN cDNA 2310001K24 gene
2310002D06Rik	0	0	0	0	0	0	0	NA	NA	NA	RIKEN cDNA 2310002D06 gene
2310002F09Rik	3.21289	3.52909	2.97925	3.74044	4.52411	3.29063	11.4769	0.746396	0.268631	0.374524	RIKEN cDNA 2310002F09 gene
2310002L09Rik	0	0	0	0	0	0	0	NA	NA	NA	RIKEN cDNA 2310002L09 gene
2310003N18Rik	3.0423	3.15512	2.62394	2.62112	3.44678	1.06914	6.07748	-0.329184	0.726669	0.802324	RIKEN cDNA 2310003N18 gene
2310005A03Rik	0	0	0	0	0	0	0	NA	NA	NA	RIKEN cDNA 2310005A03 gene
2310005E17Rik	2.36065	0	0	0	0	0	0.689339	-2.78396	0.39401	NA	RIKEN cDNA 2310005E17 gene
2310007B03Rik	7.61785	7.39187	7.15135	8.78465	8.75245	8.3635	283.694	1.25493	1.78e-12	1.62e-11	NA
2310008N11Rik	2.03634	3.15512	2.15149	0	0	0	2.40883	-4.60898	0.0103323	0.0232389	RIKEN cDNA 2310008N11 gene
2310009A05Rik	7.43167	7.97397	8.04176	6.92557	6.56281	7.12278	172.843	-0.960122	1.39e-05	5.4e-05	RIKEN cDNA 2310009A05 gene
2310009B15Rik	8.37902	8.47923	8.40626	7.32842	7.98299	7.84185	277.697	-0.682565	0.000121006	0.000405842	RIKEN cDNA 2310009B15 gene
2310010G23Rik	4.21553	4.57565	4.99936	3.84759	4.03616	4.45058	20.1795	-0.530977	0.296452	0.405007	NA
2310010J17Rik	5.13431	4.57565	4.54712	4.43357	4.71754	5.0377	26.1855	-0.0246208	0.955935	0.970043	RIKEN cDNA 2310010J17 gene
2310011J03Rik	10.0664	10.0339	9.91311	9.68348	9.74524	9.71426	933.214	-0.291379	0.0050449	0.0121862	RIKEN cDNA 2310011J03 gene
2310015A10Rik	5.0912	5.59838	5.43213	6.10874	6.54592	5.99087	57.6258	0.856873	0.00667532	0.0156795	RIKEN cDNA 2310015A10 gene
2310015D24Rik	0	0	0	0	0	0	0	NA	NA	NA	RIKEN cDNA 2310015D24 gene
2310016D03Rik	0	0	0	0	0	0	0	NA	NA	NA	RIKEN cDNA 2310016D03 gene
2310020H05Rik	0	0	0	0	0	0	0	NA	NA	NA	RIKEN cDNA 2310020H05 gene
2310022A10Rik	8.86513	8.80248	8.70296	8.81468	8.8826	8.8213	449.69	0.0489879	0.699189	0.780096	RIKEN cDNA 2310022A10 gene
2310022B05Rik	9.34967	9.43571	9.36323	9.89499	9.82267	9.69718	780.888	0.424423	0.000124907	0.000417337	RIKEN cDNA 2310022B05 gene
2310030A07Rik	0	0	0	0	0	0	0	NA	NA	NA	RIKEN cDNA 2310030A07 gene
2310030G06Rik	7.63296	7.6152	7.49897	7.33764	7.41335	7.28395	176.252	-0.238322	0.184154	0.276673	RIKEN cDNA 2310030G06 gene
2310033P09Rik	8.92466	8.83893	8.5655	8.90118	9.21998	8.84216	475.016	0.214636	0.149288	0.232661	RIKEN cDNA 2310033P09 gene
2310034C09Rik	0	0	0	0	0	0	0	NA	NA	NA	RIKEN cDNA 2310034C09 gene
2310034G01Rik	5.25642	3.00529	3.60755	3.49884	4.77666	4.52127	19.0203	0.0938713	0.883012	0.918314	RIKEN cDNA 2310034G01 gene
2310034O05Rik	0	0.909716	0	0	0	1.06914	0.329475	0.22372	0.955525	NA	RIKEN cDNA 2310034O05 gene
2310035C23Rik	9.43619	9.40799	9.47564	9.70679	9.69249	9.65457	757.851	0.244903	0.0209618	0.0434072	NA
2310036O22Rik	11.2294	11.3966	11.2885	11.1648	11.371	11.2344	2491	-0.0475573	0.616846	0.714593	NA
2310039H08Rik	8.93689	8.90123	8.83662	8.33777	8.38082	8.08296	391.234	-0.620029	9.06e-06	3.64e-05	RIKEN cDNA 2310039H08 gene
2310039L15Rik	0	0	0	0	0	0	0	NA	NA	NA	RIKEN cDNA 2310039L15 gene
2310040G24Rik	2.36065	2.43119	1.44437	1.61396	1.07069	1.06914	2.4184	-1.25601	0.378492	0.491195	RIKEN cDNA 2310040G24 gene
2310043L19Rik	0	0	0	0	1.67847	0	0.366812	2.10984	0.601078	NA	RIKEN cDNA 2310043L19 gene
2310043O21Rik	0	0	0	0	0	0	0	NA	NA	NA	RIKEN cDNA 2310043O21 gene
2310045N01Rik	8.88735	8.82502	8.48808	7.98563	8.62152	8.41547	378.145	-0.380403	0.0292566	0.0580635	NA
2310045n01rik-mef2b	0	0	0	0	0	0	0	NA	NA	NA	NA
2310047M10Rik	9.19027	9.0011	8.72073	8.80474	8.77437	8.95819	482.483	-0.13409	0.355455	0.467339	NA
2310050C09Rik	0	0	0.89586	0	0	1.06914	0.326483	0.22372	0.955681	NA	RIKEN cDNA 2310050C09 gene
2310057J18Rik	0	0	0	0	0	0	0	NA	NA	NA	RIKEN cDNA 2310057J18 gene
2310057M21Rik	7.39668	7.56921	7.42864	7.13044	6.80921	6.70361	146.865	-0.577174	0.00479554	0.0116398	RIKEN cDNA 2310057M21 gene
2310057N15Rik	0	0	0	0	0	0	0	NA	NA	NA	RIKEN cDNA 2310057N15 gene
2310061I04Rik	8.24284	8.38378	8.28012	8.36057	8.49523	8.4701	330.992	0.13906	0.32495	0.434905	RIKEN cDNA 2310061I04 gene
2310061N02Rik	0	0	0	0	0	0	0	NA	NA	NA	RIKEN cDNA 2310061N02 gene
2310065F04Rik	0	0	0	0	0	0	0	NA	NA	NA	RIKEN cDNA 2310065F04 gene
2310067B10Rik	9.82298	9.75465	9.83232	9.81142	9.847	9.74228	891.872	-0.00269739	0.979133	0.98607	NA
2310068J16Rik	1.61731	1.46328	0	0	1.67847	2.1025	1.55346	0.5319	0.777281	0.841242	RIKEN cDNA 2310068J16 gene
2310069B03Rik	1.61731	0	0	2.35666	2.70092	1.06914	2.1317	2.46102	0.165262	0.253099	RIKEN cDNA 2310069B03 gene
2310069G16Rik	0	0	0	0	0	0	0	NA	NA	NA	RIKEN cDNA 2310069G16 gene
2310075C17Rik	0	0	0	0	0	1.06914	0.183029	1.18549	0.771412	NA	RIKEN cDNA 2310075C17 gene
2310079G19Rik	0	0	0	0	0	0	0	NA	NA	NA	RIKEN cDNA 2310079G19 gene
2310081J21Rik	1.02433	1.46328	2.15149	0	0	3.1189	2.32025	0.285952	0.864035	0.90574	RIKEN cDNA 2310081J21 gene
2400006E01Rik	0	0	0	2.03259	1.07069	0	0.698636	3.0485	0.302719	NA	RIKEN cDNA 2400006E01 gene
2410002F23Rik	9.25762	9.36826	9.16767	8.94104	9.08325	9.03872	566.988	-0.24537	0.0437847	0.0825318	RIKEN cDNA 2410002F23 gene
2410003L11Rik	0	0	0	0	0	0	0	NA	NA	NA	RIKEN cDNA 2410003L11 gene
2410004B18Rik	8.37902	8.10866	8.3234	8.32855	8.14319	8.24317	305.075	-0.033348	0.825643	0.877655	RIKEN cDNA 2410004B18 gene
2410004I01Rik	0	0	0	0	0	0	0	NA	NA	NA	RIKEN cDNA 2410004I01 gene
2410004P03Rik	1.02433	0	0	0	0	0	0.172335	-0.738061	0.856465	NA	RIKEN cDNA 2410004P03 gene
2410006H16Rik	11.9841	12.011	12.039	12.2661	12.3148	12.0882	4459.22	0.214752	0.0154563	0.0332391	RIKEN cDNA 2410006H16 gene
2410012E07Rik	0	0	0	0	0	0	0	NA	NA	NA	RIKEN cDNA 2410012E07 gene
2410015M20Rik	11.9278	11.8043	11.6617	11.0291	11.2061	11.1456	2904.01	-0.6733	8.1e-12	6.86e-11	NA
2410016O06Rik	9.01394	9.05691	8.84745	8.34236	8.59713	8.26393	420.567	-0.568587	6.38e-05	0.000223849	NA
2410017I17Rik	0	0	0	0	0	0	0	NA	NA	NA	RIKEN cDNA 2410017I17 gene
2410018L13Rik	2.03634	0.909716	1.44437	0	2.10478	2.43101	2.23269	0.438946	0.77502	0.839438	RIKEN cDNA 2410018L13 gene
2410021H03Rik	0	0	0	0	0	0	0	NA	NA	NA	RIKEN cDNA 2410021H03 gene
2410089E03Rik	8.03675	7.59567	7.86129	7.67243	7.72985	7.8069	220.464	-0.103697	0.555965	0.661265	NA
2410124H12Rik	0	0	0	0	0	0	0	NA	NA	NA	RIKEN cDNA 2410124H12 gene
2410127L17Rik	9.97301	10.0472	10.1069	9.44197	9.39289	9.6741	890.755	-0.536321	2.75e-06	1.2e-05	NA
2410131K14Rik	8.34272	8.37998	8.29205	8.55887	8.6652	8.46563	350.303	0.227554	0.101766	0.168489	RIKEN cDNA 2410131K14 gene
2410137M14Rik	0	0	0.89586	0	0	0	0.143453	-0.738061	0.856465	NA	RIKEN cDNA 2410137M14 gene
2410141K09Rik	0	0	0	0	0	0	0	NA	NA	NA	RIKEN cDNA 2410141K09 gene
2500002B13Rik	8.05929	7.87485	7.77322	6.75713	7.17049	7.65797	194.737	-0.669273	0.00208397	0.00550159	RIKEN cDNA 2500002B13 gene
2500004C02Rik	2.84881	3.41487	2.15149	3.49884	3.58549	2.1025	7.31931	0.351666	0.679861	0.764436	RIKEN cDNA 2500004C02 gene
2510002D24Rik	8.30076	8.26518	8.16369	7.96792	8.26173	8.19532	292.36	-0.0977738	0.52312	0.630915	RIKEN cDNA 2510002D24 gene
2510003B16Rik	0	0	0.89586	2.03259	1.07069	1.06914	1.02512	2.42198	0.291486	NA	RIKEN cDNA 2510003B16 gene
2510009E07Rik	6.19733	5.64978	6.41533	4.84912	5.7501	5.59161	55.6336	-0.690188	0.0460244	0.0861764	RIKEN cDNA 2510009E07 gene
2510039O18Rik	10.5922	10.4383	10.6816	10.9614	11.0973	10.8268	1761.46	0.392096	0.000239926	0.0007591	RIKEN cDNA 2510039O18 gene
2610001J05Rik	10.9217	11.0076	10.9611	10.5501	10.6557	10.7762	1808.72	-0.300866	0.00175013	0.00470119	RIKEN cDNA 2610001J05 gene
2610002M06Rik	8.47017	8.64039	8.47418	9.04883	8.83125	8.91289	428.399	0.404187	0.00258857	0.00668911	RIKEN cDNA 2610002M06 gene
2610005L07Rik	10.1671	10.0376	10.3508	10.8546	10.8016	10.6016	1448.5	0.566072	5.94e-07	2.84e-06	cadherin 11 pseudogene
2610008E11Rik	7.11398	6.94411	7.18587	5.9968	6.34575	6.54298	106.616	-0.781659	0.00102566	0.00289319	RIKEN cDNA 2610008E11 gene
2610015P09Rik	7.80292	7.5148	7.63012	7.87599	7.65306	7.62625	205.345	0.0716394	0.68497	0.768707	NA
2610016A17Rik	0	0.909716	0.89586	0	1.07069	0	0.473305	-0.607142	0.850609	NA	RIKEN cDNA 2610016A17 gene
2610020C07Rik	3.95197	3.63492	4.25362	3.49884	3.71202	4.03338	13.6263	-0.221455	0.711162	0.789725	RIKEN cDNA 2610020C07 gene
2610020H08Rik	6.06989	5.88246	5.74157	6.065	5.45671	6.24176	60.0359	0.0581749	0.851889	0.896816	NA
2610027K06Rik	2.03634	3.15512	3.5019	1.02181	0	0	3.7282	-4.21292	0.00829103	0.0190622	RIKEN cDNA 2610027K06 gene
2610028E06Rik	0	0	0	0	0	0	0	NA	NA	NA	RIKEN cDNA 2610028E06 gene
2610028H24Rik	1.61731	0	0	0	0	0	0.344669	-1.77999	0.658369	NA	RIKEN cDNA 2610028H24 gene
2610035D17Rik	7.97879	7.76258	7.60483	8.4483	8.34709	8.05939	266.627	0.508785	0.00297956	0.00757293	RIKEN cDNA 2610035D17 gene
2610035F20Rik	0	0	0	0	0	0	0	NA	NA	NA	RIKEN cDNA 2610035F20 gene
2610037D02Rik	0	0	0	0	0	0	0	NA	NA	NA	RIKEN cDNA 2610037D02 gene
2610042L04Rik	1.02433	0.909716	0	1.61396	0	0	0.662267	0.138596	0.961339	NA	RIKEN cDNA 2610042L04 gene
2610044O15Rik8	7.95494	7.92265	7.87193	6.85026	7.07952	6.83431	180.628	-0.997186	5.05e-08	2.78e-07	RIKEN cDNA 2610044O15 gene
2610100L16Rik	0	0	0	0	0	0	0	NA	NA	NA	NA
2610203C22Rik	3.62925	3.63492	3.96645	3.94733	4.21777	3.29063	13.0413	0.123142	0.84117	0.888789	RIKEN cDNA 2610203C22 gene
2610206C17Rik	3.21289	2.64894	3.3879	3.20847	3.71202	4.03338	9.78916	0.633279	0.373048	0.485698	RIKEN cDNA 2610206C17 gene
2610301B20Rik	7.74846	8.2693	8.23137	7.66512	7.35636	7.82797	235.361	-0.476492	0.0132951	0.0291482	RIKEN cDNA 2610301B20 gene
2610305D13Rik	0	0	0	0	0	0	0	NA	NA	NA	NA
2610306M01Rik	4.85391	5.69942	4.54712	4.74209	4.71754	5.08514	30.8795	-0.272092	0.535986	0.642717	RIKEN cDNA 2610306M01 gene
2610307P16Rik	0	0	0	1.61396	1.67847	1.06914	0.893328	3.39888	0.171488	NA	RIKEN cDNA 2610307P16 gene
2610316D01Rik	0	0	0	0	0	0	0	NA	NA	NA	RIKEN cDNA 2610316D01 gene
2610318N02Rik	1.02433	0.909716	0	2.84454	0	0	1.34924	1.72364	0.444839	0.557079	RIKEN cDNA 2610318N02 gene
2610507B11Rik	12.1407	11.9934	12.2152	13.0519	12.992	12.8461	6223.83	0.846773	9.73e-20	1.66e-18	RIKEN cDNA 2610507B11 gene
2610507I01Rik	7.25738	7.44377	7.63012	7.65778	7.49483	7.46523	179.704	0.0886956	0.63464	0.729025	RIKEN cDNA 2610507I01 gene
2610524H06Rik	8.71702	8.83338	8.55564	8.41385	8.43228	8.50541	382.854	-0.256006	0.0659963	0.117194	RIKEN cDNA 2610524H06 gene
2610528A11Rik	8.53997	7.979	8.59149	6.29065	7.25607	7.4104	234.253	-1.34043	3.73e-08	2.09e-07	RIKEN cDNA 2610528A11 gene
2610528J11Rik	9.56585	9.61937	9.64495	9.64128	9.92909	9.6799	822.123	0.144937	0.211141	0.30952	RIKEN cDNA 2610528J11 gene
2700029M09Rik	8.49105	8.89858	8.83118	8.08204	7.97039	8.4201	358.469	-0.584071	0.000425259	0.00128454	NA
2700038G22Rik	3.50336	4.21518	2.8125	2.35666	2.43343	1.06914	7.26007	-1.81514	0.0470074	0.0877018	RIKEN cDNA 2700038G22 gene
2700046A07Rik	0	0	0	0	0	0	0	NA	NA	NA	RIKEN cDNA 2700046A07 gene
2700046G09Rik	4.29368	5.46124	4.54712	5.56592	5.45671	4.71469	33.0986	0.442294	0.316615	0.425936	RIKEN cDNA 2700046G09 gene
2700049A03Rik	8.12489	8.41011	8.35028	8.62814	8.22506	8.50541	332.992	0.161899	0.304584	0.413348	RIKEN cDNA 2700049A03 gene
2700054A10Rik	3.85221	3.15512	4.493	6.01989	5.627	5.21877	31.9026	1.79085	9.64e-05	0.000328592	RIKEN cDNA 2700054A10 gene
2700060E02Rik	12.3106	12.2884	12.1749	12.3909	12.2311	12.2791	4974.85	0.0429583	0.618115	0.715709	NA
2700062C07Rik	8.07597	7.91216	7.81793	7.73657	7.9319	8.0771	242.982	-0.0166466	0.921124	0.944893	RIKEN cDNA 2700062C07 gene
2700069I18Rik	0	0	0	0	0	0	0	NA	NA	NA	RIKEN cDNA 2700069I18 gene
2700070H01Rik	1.02433	0	0	0	0	1.06914	0.355364	0.223721	0.954224	NA	RIKEN cDNA 2700070H01 gene
2700081O15Rik	6.67712	7.40689	7.58556	6.8758	7.17049	6.94131	140.419	-0.278653	0.251282	0.355907	RIKEN cDNA 2700081O15 gene
2700089I24Rik	0	0	0	0	0	0	0	NA	NA	NA	RIKEN cDNA 2700089I24 gene
2700094K13Rik	11.2011	11.1505	10.8579	10.1557	10.4291	10.3877	1722.77	-0.748873	1.52e-10	1.13e-09	NA
2700097O09Rik	6.66247	6.62254	6.54066	7.09825	6.69126	6.77768	106.168	0.261768	0.255686	0.360339	RIKEN cDNA 2700097O09 gene
2700099C18Rik	6.73429	7.03391	6.86216	5.90053	5.89052	6.15549	89.6986	-0.907278	0.000287188	0.00089495	NDC80 homolog, kinetochore complex component pseudogene
2810001G20Rik	6.09192	6.72195	5.67021	4.84912	4.6559	4.93785	50.5629	-1.44081	9.38e-05	0.00032035	RIKEN cDNA 2810001G20 gene
2810002D19Rik	5.80226	5.72361	6.2457	6.85026	6.38427	6.47337	77.7158	0.648367	0.0199439	0.0415377	RIKEN cDNA 2810002D19 gene
2810004N23Rik	9.16451	9.03774	9.17198	8.547	8.53	8.68551	470.937	-0.537922	2.46e-05	9.21e-05	RIKEN cDNA 2810004N23 gene
2810006K23Rik	7.49092	7.59567	7.19438	6.83732	6.7661	7.28395	148.802	-0.458577	0.0345455	0.0673723	RIKEN cDNA 2810006K23 gene
2810013P06Rik	5.71974	6.1197	5.95678	5.56592	5.49241	5.8606	54.8069	-0.301281	0.331642	0.44222	RIKEN cDNA 2810013P06 gene
2810021J22Rik	4.63123	4.77401	5.2153	5.08639	5.22166	5.30145	32.3363	0.31483	0.426418	0.539533	RIKEN cDNA 2810021J22 gene
2810025M15Rik	8.55987	8.6687	8.56878	7.81788	8.12624	7.94832	318.348	-0.633421	2.19e-05	8.28e-05	RIKEN cDNA 2810025M15 gene
2810029C07Rik	4.3678	4.62786	4.99936	5.56592	5.56128	5.13107	33.4981	0.762979	0.0549777	0.100324	RIKEN cDNA 2810029C07 gene
2810032G03Rik	3.50336	3.00529	3.5019	2.62112	2.9265	2.43101	7.30762	-0.777068	0.338706	0.449808	RIKEN cDNA 2810032G03 gene
2810047C21Rik1	5.29493	5.98609	5.37343	4.43357	5.26359	4.98864	38.3118	-0.673954	0.0871675	0.147832	RIKEN cDNA 2810047C21 gene 1
2810049E08Rik	0	0	0	0	0	0	0	NA	NA	NA	RIKEN cDNA 2810049E08 gene
2810403A07Rik	9.1619	9.35283	9.40596	9.1802	9.04469	8.93248	582.644	-0.255691	0.0444638	0.0836102	NA
2810403D21Rik	6.55552	6.82617	6.4298	6.41781	6.11327	6.32317	87.0893	-0.326484	0.197835	0.293437	RIKEN cDNA 2810403D21 gene
2810404M03Rik	0	0	0	0	0	0	0	NA	NA	NA	RIKEN cDNA 2810404M03 gene
2810405F15Rik	0	0	0.89586	2.03259	1.07069	2.1025	1.39118	2.91988	0.158656	0.244741	RIKEN cDNA 2810405F15 gene
2810408A11Rik	6.06989	6.3547	6.07201	7.03164	7.11431	7.00437	101.345	0.886627	0.000139235	0.000460397	RIKEN cDNA 2810408A11 gene
2810408I11Rik	6.73429	6.95437	6.17871	4.28897	5.7501	5.71738	70.4844	-1.28978	0.000307005	0.000953116	RIKEN cDNA 2810408I11 gene
2810410L24Rik	4.74686	5.24429	4.43678	4.68544	4.21777	5.30145	27.3643	-0.0475921	0.917899	0.94234	RIKEN cDNA 2810410L24 gene
2810417H13Rik	11.4146	11.6212	11.4859	9.46529	9.55784	10.1601	1891.12	-1.74949	1.26e-32	4.95e-31	NA
2810428I15Rik	10.6491	10.5061	10.4384	9.81142	10.1686	9.8197	1232.49	-0.59113	8.49e-07	3.98e-06	NA
2810429I04Rik	3.85221	3.91254	4.54712	1.02181	2.9265	3.58277	11.4157	-1.43462	0.0554569	0.101028	RIKEN cDNA 2810429I04 gene
2810433D01Rik	0	0	0	0	0	0	0	NA	NA	NA	RIKEN cDNA 2810433D01 gene
2810442N19Rik	0	0	0	0	0	0	0	NA	NA	NA	RIKEN cDNA 2810442N19 gene
2810454H06Rik	2.84881	2.64894	2.62394	2.35666	1.07069	3.29063	5.10802	-0.246909	0.806173	0.863677	RIKEN cDNA 2810454H06 gene
2810459M11Rik	0	0	0	0	0	0	0	NA	NA	NA	RIKEN cDNA 2810459M11 gene
2810468N07Rik	0	0	0	0	0	0	0	NA	NA	NA	RIKEN cDNA 2810468N07 gene
2810471M01Rik	0	0	0	0	0	0	0	NA	NA	NA	RIKEN cDNA 2810471M01 gene
2810474O19Rik	7.78273	8.07615	8.36165	8.87608	8.38082	8.50104	329.752	0.508844	0.00493626	0.0119422	NA
2900005J15Rik	1.02433	0	0	0	1.07069	1.67643	0.7218	1.72922	0.531314	NA	RIKEN cDNA 2900005J15 gene
2900008C10Rik	0	0	0	2.35666	0	0	0.686973	3.02602	0.353246	NA	NA
2900009J06Rik	1.02433	0.909716	0.89586	1.02181	0	1.67643	1.00004	0.221426	0.917465	NA	RIKEN cDNA 2900009J06 gene
2900011O08Rik	0	0	0	0	0	0	0	NA	NA	NA	NA
2900026A02Rik	10.1826	10.1512	10.2504	10.6329	10.6645	10.5144	1364.17	0.410279	2.27e-05	8.57e-05	RIKEN cDNA 2900026A02 gene
2900041M22Rik	3.21289	1.46328	2.8125	1.61396	2.9265	1.06914	4.30269	-0.713116	0.529955	0.636951	RIKEN cDNA 2900041M22 gene
2900052N01Rik	0	0	0	1.02181	0	0	0.171743	1.18549	0.771412	NA	RIKEN cDNA 2900052N01 gene
2900055J20Rik	0	0	0	0	0	0	0	NA	NA	NA	NA
2900057B20Rik	0	0	0	2.03259	0	0	0.51523	2.61122	0.473373	NA	RIKEN cDNA 2900057B20 gene
2900060B14Rik	0	0	0	1.02181	0	0	0.171743	1.18549	0.771412	NA	RIKEN cDNA 2900060B14 gene
2900076A07Rik	4.04528	4.62786	4.87793	3.84759	4.03616	4.45058	19.5509	-0.453549	0.379723	0.492565	RIKEN cDNA 2900076A07 gene
2900079G21Rik	0	0	0	0	0	0	0	NA	NA	NA	RIKEN cDNA 2900079G21 gene
2900092C05Rik	0	0	0	0	0	0	0	NA	NA	NA	RIKEN cDNA 2900092C05 gene
2900092D14Rik	0	0	0	0	0	0	0	NA	NA	NA	RIKEN cDNA 2900092D14 gene
2900097C17Rik	11.9867	11.9743	12.2798	12.2661	12.2715	12.3038	4662.36	0.193067	0.0498241	0.0922235	RIKEN cDNA 2900097C17 gene
3000002C10Rik	5.33243	4.28186	4.54712	4.50078	3.58549	3.82559	20.9909	-0.794599	0.13298	0.211222	glyceraldehyde-3-phosphate dehydrogenase pseudogene
3010001F23Rik	0	0	0	0	0	0	0	NA	NA	NA	RIKEN cDNA 3010001F23 gene
3010026O09Rik	8.04241	7.40689	7.97917	6.55061	7.19237	7.2322	178.337	-0.81807	0.000383555	0.00116734	NA
3100003L05Rik	0	0	0	0	0	0	0	NA	NA	NA	RIKEN cDNA 3100003L05 gene
3110001I22Rik	5.47341	5.21046	5.2153	4.99611	4.88808	4.65305	33.2149	-0.462505	0.232106	0.333923	NA
3110002H16Rik	9.33357	9.1175	9.01282	9.02905	9.19311	9.26931	572.671	0.00744126	0.954924	0.969547	NA
3110009E18Rik	5.71974	5.94553	5.80957	5.97333	5.45671	4.93785	50.3017	-0.314995	0.361225	0.473395	RIKEN cDNA 3110009E18 gene
3110009F21Rik	0	0	0	0	0	0	0	NA	NA	NA	RIKEN cDNA 3110009F21 gene
3110015C05Rik	0	0	0	0	0	2.43101	0.732118	3.10781	0.329425	NA	RIKEN cDNA 3110015C05 gene
3110021A11Rik	2.03634	0	0	0	2.43343	3.29063	2.71486	2.14825	0.211429	0.309845	RIKEN cDNA 3110021A11 gene
3110021N24Rik	6.04751	6.58341	6.60586	5.92521	6.18047	6.03985	75.4213	-0.39204	0.156593	0.242221	NA
3110035E14Rik	0	0	0.89586	1.61396	0	0	0.48694	1.06885	0.757101	NA	NA
3110039I08Rik	5.29493	5.24429	5.62059	6.74332	6.34575	6.64149	68.1113	1.20791	2.86e-05	0.000105938	NA
3110039M20Rik	0	0	0	0	0	0	0	NA	NA	NA	RIKEN cDNA 3110039M20 gene
3110040N11Rik	9.62183	9.80795	9.69525	9.77116	9.74153	9.53793	830.078	-0.0235138	0.837717	0.886391	RIKEN cDNA 3110040N11 gene
3110043O21Rik	8.47017	8.34922	9.1327	8.69064	8.54708	8.46563	396.136	-0.124124	0.506084	0.615993	NA
3110045C21Rik	5.33243	5.64978	5.18148	5.17135	5.04057	5.0377	37.0972	-0.325304	0.377885	0.490498	RIKEN cDNA 3110045C21 gene
3110052M02Rik	6.36958	5.67481	5.62059	6.50223	6.75144	6.97948	83.5927	0.844334	0.00296692	0.00754354	NA
3110056K07Rik	4.29368	4.07178	4.11717	4.43357	4.52411	4.45058	19.0442	0.324311	0.514495	0.623374	RIKEN cDNA 3110056K07 gene
3110057O12Rik	4.50552	3.63492	5.18148	3.62469	4.45341	4.29785	19.8898	-0.431096	0.437206	0.549505	NA
3110062M04Rik	5.8803	5.62431	5.24834	5.3276	6.38427	5.21877	50.1954	0.142804	0.705206	0.785279	NA
3110070M22Rik	3.95197	3.29083	3.5019	4.43357	4.30067	3.29063	13.6156	0.527084	0.395838	0.508733	RIKEN cDNA 3110070M22 gene
3110079O15Rik	0	0	0	0	0	0	0	NA	NA	NA	NA
3110082I17Rik	9.48072	9.37972	9.13932	9.53308	9.72287	9.20365	685.677	0.163113	0.262326	0.367958	RIKEN cDNA 3110082I17 gene
3110082J24Rik	0	0	0	0	0	0	0	NA	NA	NA	RIKEN cDNA 3110082J24 gene
3110099E03Rik	1.02433	0.909716	0	0	0	0	0.318781	-1.68022	0.676271	NA	RIKEN cDNA 3110099E03 gene
3200001D21Rik	3.85221	1.86236	3.1287	2.84454	1.07069	3.1189	6.46584	-0.657332	0.494147	0.604517	RIKEN cDNA 3200001D21 gene
3300002I08Rik	4.63123	5.1039	4.31729	3.62469	4.12982	4.65305	21.3515	-0.553286	0.277895	0.384657	RIKEN cDNA 3300002I08 gene
3300002P13Rik	0	0	0	0	0	0	0	NA	NA	NA	RIKEN cDNA 3300002P13 gene
3300005D01Rik	0	0	0.89586	2.62112	1.67847	2.92392	2.46716	3.81622	0.0298744	0.0591975	RIKEN cDNA 3300005D01 gene
3425401B19Rik	0	0	0	0	0	0	0	NA	NA	NA	RIKEN cDNA 3425401B19 gene
3632451O06Rik	3.62925	3.52909	3.79813	2.35666	1.67847	3.1189	8.13982	-1.31566	0.104055	0.171632	NA
3632454L22Rik	0	0	0	0	0	0	0	NA	NA	NA	RIKEN cDNA 3632454L22 gene
3830403N18Rik	0	0	0	0	0	0	0	NA	NA	NA	RIKEN cDNA 3830403N18 gene
3830406C13Rik	8.46596	8.48278	8.60111	9.0003	8.673	8.60642	400.614	0.253461	0.0843129	0.14391	RIKEN cDNA 3830406C13 gene
3830408C21Rik	2.62528	3.52909	1.84083	3.74044	3.44678	2.1025	7.31005	0.483967	0.5815	0.684006	RIKEN cDNA 3830408C21 gene
3830417A13Rik	0	0	0	0	0	0	0	NA	NA	NA	RIKEN cDNA 3830417A13 gene
3830432H09Rik	0	0	0	0	0	0	0	NA	NA	NA	RIKEN cDNA 3830432H09 gene
3930402G23Rik	0	1.86236	0	1.02181	0	0	0.611081	-1.19966	0.704787	NA	RIKEN cDNA 3930402G23 gene
4430402I18Rik	1.61731	2.17463	0	1.61396	1.07069	1.06914	1.64038	-0.381347	0.827713	0.879258	RIKEN cDNA 4430402I18 gene
4631405J19Rik	1.61731	0	0	0	1.07069	0	0.528076	-0.808688	0.809574	NA	RIKEN cDNA 4631405J19 gene
4632404H12Rik	5.69115	5.57197	5.46061	5.65713	6.09015	5.45381	49.9483	0.185863	0.570851	0.674273	RIKEN cDNA 4632404H12 gene
4632415L05Rik	6.42272	6.43014	6.50008	5.46856	5.94308	6.08722	71.7212	-0.606389	0.0301007	0.059579	RRS1 ribosome biogenesis regulator homolog pseudogene
4632427E13Rik	3.21289	3.15512	3.1287	2.84454	3.2933	2.43101	7.2176	-0.303844	0.707055	0.786343	RIKEN cDNA 4632427E13 gene
4632428C04Rik	3.36542	3.73351	3.1287	2.62112	3.12152	3.58277	8.86519	-0.304287	0.682146	0.766237	RIKEN cDNA 4632428C04 gene
4632428N05Rik	0	0.909716	0	2.62112	2.10478	2.69841	2.47053	3.81643	0.0283512	0.0565216	NA
4732416N19Rik	1.02433	0	0	1.02181	0	0	0.344078	0.223721	0.954782	NA	RIKEN cDNA 4732416N19 gene
4732456N10Rik	2.03634	2.43119	1.84083	2.62112	4.21777	3.1189	6.75402	1.59037	0.0807193	0.138888	NA
4732471J01Rik	2.03634	3.41487	0	2.62112	2.9265	4.12703	6.83251	1.13925	0.265159	0.371044	RIKEN cDNA 4732471J01 gene
4732490B19Rik	3.74503	4.14526	3.60755	3.94733	4.77666	4.37623	16.8161	0.585289	0.287597	0.395134	RIKEN cDNA 4732490B19 gene
4732491K20Rik	4.21553	4.57565	4.11717	2.62112	1.07069	2.69841	11.4202	-2.26867	0.00241209	0.00627456	RIKEN cDNA 4732491K20 gene
4831407H17Rik	0	0	0	0	0	0	0	NA	NA	NA	RIKEN cDNA 4831407H17 gene
4831440E17Rik	3.21289	2.83809	0.89586	3.03795	2.10478	2.69841	5.21482	0.0837655	0.934665	0.954608	RIKEN cDNA 4831440E17 gene
4833411C07Rik	0	0	0	0	0	0	0	NA	NA	NA	RIKEN cDNA 4833411C07 gene
4833412C05Rik	0	0	0.89586	0	0	0	0.143453	-0.738061	0.856465	NA	RIKEN cDNA 4833412C05 gene
4833415N18Rik	0	0	0	0	0	0	0	NA	NA	NA	RIKEN cDNA 4833415N18 gene
4833417C18Rik	4.85391	4.98885	4.31729	3.03795	4.03616	3.93322	19.0839	-1.07582	0.046124	0.0863284	RIKEN cDNA 4833417C18 gene
4833418N02Rik	3.95197	4.86382	4.31729	5.68629	5.65877	6.08722	38.0884	1.43191	0.000272962	0.000854593	RIKEN cDNA 4833418N02 gene
4833419F23Rik	4.29368	3.52909	4.37827	4.62647	4.30067	5.17559	21.0837	0.665849	0.191983	0.286206	RIKEN cDNA 4833419F23 gene
4833420G17Rik	8.90301	9.18657	9.15683	9.07387	8.92894	8.99281	526.99	-0.0891982	0.490433	0.601049	RIKEN cDNA 4833420G17 gene
4833422C13Rik	0	0	0	0	0	0	0	NA	NA	NA	RIKEN cDNA 4833422C13 gene
4833422M21Rik	0	0	0	0	0	0	0	NA	NA	NA	RIKEN cDNA 4833422M21 gene
4833423E24Rik	9.95509	9.43204	9.86864	6.68672	7.6372	8.50104	546.108	-1.98372	0.000123223	0.000412325	NA
4833427F10Rik	1.02433	0.909716	0	2.84454	3.58549	3.82559	5.37966	4.03066	0.00269859	0.00694282	RIKEN cDNA 4833427F10 gene
4833427G06Rik	1.02433	0	0	1.61396	2.43343	2.1025	1.79853	3.2985	0.0834627	0.142631	RIKEN cDNA 4833427G06 gene
4833428L15Rik	0	0	0	0	0	0	0	NA	NA	NA	RIKEN cDNA 4833428L15 gene
4833439L19Rik	10.6921	10.8876	10.7459	11.2661	11.2007	11.2981	2099.12	0.477823	3.01e-07	1.5e-06	RIKEN cDNA 4833439L19 gene
4921501E09Rik	0	0	0	0	0	0	0	NA	NA	NA	NA
4921504A21Rik	0	0	0	0	0	0	0	NA	NA	NA	RIKEN cDNA 4921504A21 gene
4921504E06Rik	0	0	0	0	0	0	0	NA	NA	NA	RIKEN cDNA 4921504E06 gene
4921506M07Rik	4.04528	4.57565	3.1287	4.99611	5.22166	5.0377	24.1962	1.10505	0.024605	0.0499735	NA
4921507L20Rik	1.02433	0	0	1.02181	0	2.1025	0.893166	2.12547	0.408084	NA	NA
4921507P07Rik	0	1.46328	0.89586	2.35666	2.70092	2.1025	2.58944	2.26287	0.129231	0.206127	RIKEN cDNA 4921507P07 gene
4921508D12Rik	0	0	0	0	0	0	0	NA	NA	NA	RIKEN cDNA 4921508D12 gene
4921509C19Rik	0	0	0	0	0	0	0	NA	NA	NA	RIKEN cDNA 4921509C19 gene
4921509O07Rik	0	0	0	0	0	0	0	NA	NA	NA	RIKEN cDNA 4921509O07 gene
4921511C10Rik	0	0	0	0	0	0	0	NA	NA	NA	RIKEN cDNA 4921511C10 gene
4921511C20Rik	0	0	0	0	0	0	0	NA	NA	NA	high density lipoprotein (HDL) binding protein pseudogene
4921511H03Rik	0	0	0	0	0	0	0	NA	NA	NA	NA
4921511I17Rik	0	0	0	0	0	0	0	NA	NA	NA	RIKEN cDNA 4921511I17 gene
4921511M17Rik	0	0	0	0	0	0	0	NA	NA	NA	NA
4921513I03Rik	0	0	0	0	0	1.06914	0.183029	1.18549	0.771412	NA	RIKEN cDNA 4921513I03 gene
4921515E04Rik	0	0	0	0	0	0	0	NA	NA	NA	RIKEN cDNA 4921515E04 gene
4921517D22Rik	0	0	0	0	0	0	0	NA	NA	NA	RIKEN cDNA 4921517D22 gene
4921518K17Rik	0	0.909716	0	1.61396	1.07069	0	0.673339	1.6803	0.551881	NA	RIKEN cDNA 4921518K17 gene
4921524J17Rik	8.91233	8.93529	8.85014	8.81798	8.96115	9.02662	483.014	0.0379473	0.763292	0.830702	RIKEN cDNA 4921524J17 gene
4921524L21Rik	0	0	0	0	0	0	0	NA	NA	NA	RIKEN cDNA 4921524L21 gene
4921525O09Rik	0	0	0	0	0	0	0	NA	NA	NA	RIKEN cDNA 4921525O09 gene
4921529L05Rik	0	0	0	0	0	0	0	NA	NA	NA	RIKEN cDNA 4921529L05 gene
4921530L21Rik	0	0	0	0	0	0	0	NA	NA	NA	NA
4921531C22Rik	5.13431	5.17581	5.2153	5.71488	6.15842	5.99087	48.3278	0.805795	0.0137803	0.0300853	RIKEN cDNA 4921531C22 gene
4921531P14Rik	0	0	0	0	0	0	0	NA	NA	NA	RIKEN cDNA 4921531P14 gene
4921533I20Rik	0	0	0	0	0	0	0	NA	NA	NA	PRP18 pre-mRNA processing factor 18 homolog pseudogene
4921534H16Rik	0	0	0	0	0	0	0	NA	NA	NA	RIKEN cDNA 4921534H16 gene
4921536K21Rik	2.84881	2.43119	2.15149	3.03795	2.70092	3.44408	6.10655	0.695941	0.431411	0.54436	RIKEN cDNA 4921536K21 gene
4921539E11Rik	0	0	0	0	0	0	0	NA	NA	NA	RIKEN cDNA 4921539E11 gene
4922502D21Rik	0	0	0	0	0	0	0	NA	NA	NA	NA
4922502H24Rik	0	0	0	0	0	0	0	NA	NA	NA	RIKEN cDNA 4922502H24 gene
4922502N22Rik	0	0	0	0	0	0	0	NA	NA	NA	RIKEN cDNA 4922502N22 gene
4930401C15Rik	0	0	0	0	0	0	0	NA	NA	NA	RIKEN cDNA 4930401C15 gene
4930401O10Rik	0	0	0	0	0	0	0	NA	NA	NA	RIKEN cDNA 4930401O10 gene
4930401O12Rik	0	0	0	0	0	0	0	NA	NA	NA	RIKEN cDNA 4930401O12 gene
4930402F06Rik	0	0	0	0	0	0	0	NA	NA	NA	RIKEN cDNA 4930402F06 gene
4930402F11Rik	0	0	0	0	0	0	0	NA	NA	NA	RIKEN cDNA 4930402F11 gene
4930402H24Rik	6.38751	6.33913	5.80957	7.51878	7.59676	7.59381	130.819	1.3851	5.17e-10	3.66e-09	RIKEN cDNA 4930402H24 gene
4930402K13Rik	0	0	0	0	0	0	0	NA	NA	NA	RIKEN cDNA 4930402K13 gene
4930404A05Rik	0	0	0	0	0	0	0	NA	NA	NA	RIKEN cDNA 4930404A05 gene
4930404H11Rik	0	0	0	0	0	0	0	NA	NA	NA	RIKEN cDNA 4930404H11 gene
4930404I05Rik	0	1.86236	2.40697	0	1.07069	0	1.34001	-2.59786	0.242998	0.346335	RIKEN cDNA 4930404I05 gene
4930404N11Rik	5.66199	5.79384	5.95678	6.04262	6.26548	6.28304	63.8238	0.394728	0.165037	0.252865	RIKEN cDNA 4930404N11 gene
4930405A10Rik	0	0	0	0	0	0	0	NA	NA	NA	RIKEN cDNA 4930405A10 gene
4930405A21Rik	1.02433	2.17463	1.44437	1.61396	1.67847	2.1025	2.30441	0.255825	0.855398	0.899568	RIKEN cDNA 4930405A21 gene
4930405D11Rik	0	0	0	0	0	0	0	NA	NA	NA	RIKEN cDNA 4930405D11 gene
4930405J17Rik	0	0	0	0	0	0	0	NA	NA	NA	RIKEN cDNA 4930405J17 gene
4930405L22Rik	0	0	0	0	0	0	0	NA	NA	NA	RIKEN cDNA 4930405L22 gene
4930405O22Rik	0	0	0	0	0	0	0	NA	NA	NA	RIKEN cDNA 4930405O22 gene
4930406D18Rik	0	0	0	0	0	0	0	NA	NA	NA	RIKEN cDNA 4930406D18 gene
4930407G08Rik	0	0	0	0	0	0	0	NA	NA	NA	RIKEN cDNA 4930407G08 gene
4930407I10Rik	0	0	0	0	0	0	0	NA	NA	NA	RIKEN cDNA 4930407I10 gene
4930407I19Rik	0	0	0	0	0	0	0	NA	NA	NA	RIKEN cDNA 4930407I19 gene
4930412B13Rik	0	0	0	0	0	0	0	NA	NA	NA	RIKEN cDNA 4930412B13 gene
4930412C18Rik	2.03634	2.83809	1.84083	1.61396	2.10478	2.43101	3.59831	-0.286143	0.802504	0.861124	RIKEN cDNA 4930412C18 gene
4930412O13Rik	1.02433	0	0	0	0	0	0.172335	-0.738061	0.856465	NA	RIKEN cDNA 4930412O13 gene
4930413E15Rik	0	0	0	0	0	0	0	NA	NA	NA	RIKEN cDNA 4930413E15 gene
4930413F20Rik	1.02433	2.43119	2.8125	0	1.67847	3.29063	3.73978	-0.0800247	0.950706	0.966455	RIKEN cDNA 4930413F20 gene
4930413G21Rik	7.49092	7.47972	7.47125	7.47767	7.70724	7.62625	185.77	0.126341	0.473576	0.584668	RIKEN cDNA 4930413G21 gene
4930413M19Rik	0	0	0	0	0	0	0	NA	NA	NA	RIKEN cDNA 4930413M19 gene
4930414N06Rik	0	0	0	0	0	0	0	NA	NA	NA	RIKEN cDNA 4930414N06 gene
4930415F15Rik	0	1.46328	0.89586	0	0	0	0.436345	-2.15057	0.542488	NA	NA
4930415L06Rik	0	0	0	0	0	0	0	NA	NA	NA	RIKEN cDNA 4930415L06 gene
4930415O20Rik	2.03634	0	1.44437	1.02181	1.07069	1.06914	1.34209	-0.561769	0.769043	0.834871	RIKEN cDNA 4930415O20 gene
4930417O13Rik	0	0	0	0	0	0	0	NA	NA	NA	RIKEN cDNA 4930417O13 gene
4930417O22Rik	0	0	0	0	0	0	0	NA	NA	NA	RIKEN cDNA 4930417O22 gene
4930419G24Rik	0	0	0	0	0	0	0	NA	NA	NA	RIKEN cDNA 4930419G24 gene
4930423M02Rik	0	0	0	0	0	0	0	NA	NA	NA	RIKEN cDNA 4930423M02 gene
4930425K10Rik	0	0	0	0	0	0	0	NA	NA	NA	RIKEN cDNA 4930425K10 gene
4930425L21Rik	0	0	0	0	0	0	0	NA	NA	NA	RIKEN cDNA 4930425L21 gene
4930425O10Rik	0	0	2.15149	1.02181	0	1.06914	0.928585	-0.70757	0.779624	NA	RIKEN cDNA 4930425O10 gene
4930426D05Rik	0	0	0	0	0	0	0	NA	NA	NA	RIKEN cDNA 4930426D05 gene
4930426L09Rik	0	0.909716	0	0	0	1.06914	0.329475	0.22372	0.955525	NA	RIKEN cDNA 4930426L09 gene
4930427A07Rik	8.91542	8.94818	8.68798	7.51878	7.92538	7.67358	335.643	-1.14363	5.41e-13	5.21e-12	NA
4930428D20Rik	0	0	0	0	0	0	0	NA	NA	NA	RIKEN cDNA 4930428D20 gene
4930428E07Rik	0	0	0	0	0	0	0	NA	NA	NA	RIKEN cDNA 4930428E07 gene
4930428G15Rik	0	0	0	0	0	0	0	NA	NA	NA	RIKEN cDNA 4930428G15 gene
4930428O21Rik	0	0	0	0	0	0	0	NA	NA	NA	RIKEN cDNA 4930428O21 gene
4930429B21Rik	4.21553	3.99435	3.79813	2.62112	3.12152	3.70928	11.727	-0.866528	0.190356	0.284296	RIKEN cDNA 4930429B21 gene
4930429D17Rik	0	1.46328	1.44437	2.03259	0	1.06914	1.27806	0.256018	0.899638	0.929014	RIKEN cDNA 4930429D17 gene
4930429F11Rik	0	0	0	0	0	0	0	NA	NA	NA	RIKEN cDNA 4930429F11 gene
4930429F24Rik	0	0	0	0	1.07069	1.06914	0.366436	2.10806	0.580139	NA	RIKEN cDNA 4930429F24 gene
4930430A15Rik	0	0	0	0	0	0	0	NA	NA	NA	NA
4930430F08Rik	8.44899	8.42494	8.31563	7.37394	7.35636	8.07122	267.407	-0.760513	8.26e-05	0.00028444	RIKEN cDNA 4930430F08 gene
4930430F21Rik	0	0	0	0	0	0	0	NA	NA	NA	RIKEN cDNA 4930430F21 gene
4930430J02Rik	0	0	0	0	0	0	0	NA	NA	NA	RIKEN cDNA 4930430J02 gene
4930431F12Rik	0	0	0	0	0	0	0	NA	NA	NA	RIKEN cDNA 4930431F12 gene
4930431P03Rik	0	0	0.89586	0	1.07069	0	0.326859	0.22372	0.955661	NA	RIKEN cDNA 4930431P03 gene
4930432J09Rik	0	0	0	0	0	0	0	NA	NA	NA	RIKEN cDNA 4930432J09 gene
4930432K21Rik	2.36065	1.46328	1.84083	2.62112	2.70092	1.67643	3.5544	0.614493	0.594761	0.696056	RIKEN cDNA 4930432K21 gene
4930432M17Rik	0	0	0	0	0	0	0	NA	NA	NA	RIKEN cDNA 4930432M17 gene
4930433B08Rik	0	0	0	0	0	0	0	NA	NA	NA	RIKEN cDNA 4930433B08 gene
4930433I11Rik	0	0	0	0	0	0	0	NA	NA	NA	RIKEN cDNA 4930433I11 gene
4930433N12Rik	0	0	0	0	0	0	0	NA	NA	NA	RIKEN cDNA 4930433N12 gene
4930434J06Rik	0	0	0	0	0	0	0	NA	NA	NA	RIKEN cDNA 4930434J06 gene
4930435E12Rik	0	0	0	0	0	0	0	NA	NA	NA	NA
4930438E09Rik	0	0	0	0	0	0	0	NA	NA	NA	RIKEN cDNA 4930438E09 gene
4930440C22Rik	0	0	0	0	0	0	0	NA	NA	NA	RIKEN cDNA 4930440C22 gene
4930440I19Rik	0	0	0	0	0	0	0	NA	NA	NA	RIKEN cDNA 4930440I19 gene
4930441H08Rik	0	0	0	0	0	0	0	NA	NA	NA	RIKEN cDNA 4930441H08 gene
4930441J16Rik	0	0	0	0	0	0	0	NA	NA	NA	RIKEN cDNA 4930441J16 gene
4930442J19Rik	0	0	0	0	0	0	0	NA	NA	NA	RIKEN cDNA 4930442J19 gene
4930442L01Rik	0	0	0	0	0	0	0	NA	NA	NA	RIKEN cDNA 4930442L01 gene
4930443O20Rik	0	0	0	0	0	0	0	NA	NA	NA	RIKEN cDNA 4930443O20 gene
4930444F02Rik	0	0	0	0	0	0	0	NA	NA	NA	RIKEN cDNA 4930444F02 gene
4930444G20Rik	0	0	0	0	0	0	0	NA	NA	NA	RIKEN cDNA 4930444G20 gene
4930444M15Rik	0	0	0	1.02181	0	0	0.171743	1.18549	0.771412	NA	RIKEN cDNA 4930444M15 gene
4930444P10Rik	0	0	0	0	0	0	0	NA	NA	NA	RIKEN cDNA 4930444P10 gene
4930445N18Rik	0	0	0	0	1.07069	2.1025	0.732495	3.10774	0.285793	NA	RIKEN cDNA 4930445N18 gene
4930447A16Rik	0	0	0	0	0	0	0	NA	NA	NA	RIKEN cDNA 4930447A16 gene
4930447C04Rik	0	0	0	0	0	0	0	NA	NA	NA	RIKEN cDNA 4930447C04 gene
4930447F24Rik	2.84881	2.17463	3.26411	2.35666	1.07069	0	3.9247	-1.79265	0.150621	0.2344	RIKEN cDNA 4930447F24 gene
4930447J18Rik	0	0	0	0	0	0	0	NA	NA	NA	RIKEN cDNA 4930447J18 gene
4930447K03Rik	1.02433	0	0	0	0	0	0.172335	-0.738061	0.856465	NA	RIKEN cDNA 4930447K03 gene
4930447M23Rik	0	0	0	0	0	0	0	NA	NA	NA	RIKEN cDNA 4930447M23 gene
4930447N08Rik	0	0	0	0	0	0	0	NA	NA	NA	RIKEN cDNA 4930447N08 gene
4930448C13Rik	0	0	0	0	0	0	0	NA	NA	NA	RIKEN cDNA 4930448C13 gene
4930448F12Rik	0	0	0	0	0	0	0	NA	NA	NA	RIKEN cDNA 4930448F12 gene
4930448H16Rik	0	0	1.44437	0	0	0	0.286906	-1.5494	0.701749	NA	RIKEN cDNA 4930448H16 gene
4930448I06Rik	0	0	0	0	0	0	0	NA	NA	NA	RIKEN cDNA 4930448I06 gene
4930448I18Rik	0	0	0	0	0	0	0	NA	NA	NA	RIKEN cDNA 4930448I18 gene
4930448K20Rik	0	0	0	0	0	0	0	NA	NA	NA	glyceraldehyde-3-phosphate dehydrogenase pseudogene
4930449E01Rik	0	0	0	0	0	0	0	NA	NA	NA	RIKEN cDNA 4930449E01 gene
4930449E18Rik	0	0.909716	0	0	0	0	0.146446	-0.738061	0.856465	NA	RIKEN cDNA 4930449E18 gene
4930449I24Rik	0	0	0	0	0	0	0	NA	NA	NA	RIKEN cDNA 4930449I24 gene
4930451G09Rik	3.62925	3.29083	3.79813	3.62469	3.936	3.29063	11.2496	0.057966	0.929225	0.95119	RIKEN cDNA 4930451G09 gene
4930451I11Rik	0	0	0	0	0	0	0	NA	NA	NA	RIKEN cDNA 4930451I11 gene
4930452A19Rik	0	0	0	0	0	0	0	NA	NA	NA	RIKEN cDNA 4930452A19 gene
4930452B06Rik	6.55552	6.66062	6.72803	7.55875	7.79564	7.77109	154.068	1.06771	5.07e-08	2.79e-07	RIKEN cDNA 4930452B06 gene
4930452G13Rik	0	0	0	0	0	0	0	NA	NA	NA	RIKEN cDNA 4930452G13 gene
4930452N14Rik	0	0	0.89586	0	0	0	0.143453	-0.738061	0.856465	NA	RIKEN cDNA 4930452N14 gene
4930453H23Rik	0	0	0	0	0	0	0	NA	NA	NA	RIKEN cDNA 4930453H23 gene
4930453L07Rik	0	0	0	0	0	0	0	NA	NA	NA	RIKEN cDNA 4930453L07 gene
4930453N24Rik	9.0733	9.18657	9.2331	8.81798	8.61749	8.883	505.556	-0.390026	0.00253588	0.00656261	RIKEN cDNA 4930453N24 gene
4930455B14Rik	0	0	0	0	0	0	0	NA	NA	NA	RIKEN cDNA 4930455B14 gene
4930455C13Rik	0	1.46328	0	1.02181	0	0	0.464635	-0.616437	0.86082	NA	RIKEN cDNA 4930455C13 gene
4930455D15Rik	0	0.909716	0	0	0	1.06914	0.329475	0.22372	0.955525	NA	RIKEN cDNA 4930455D15 gene
4930455F16Rik	0	0	0	0	0	0	0	NA	NA	NA	RIKEN cDNA 4930455F16 gene
4930455G09Rik	0	2.43119	0	4.50078	4.37906	4.03338	10.2026	3.65073	0.000146028	0.000481503	RIKEN cDNA 4930455G09 gene
4930455H04Rik	0	0	0	0	0	0	0	NA	NA	NA	RIKEN cDNA 4930455H04 gene
4930455J16Rik	0	0	0	0	0	0	0	NA	NA	NA	RIKEN cDNA 4930455J16 gene
4930456L15Rik	0	0	0	0	0	0	0	NA	NA	NA	RIKEN cDNA 4930456L15 gene
4930459C07Rik	0	0	0	1.02181	1.67847	0	0.538556	2.66774	0.413587	NA	RIKEN cDNA 4930459C07 gene
4930459L07Rik	0	0	0	0	0	0	0	NA	NA	NA	RIKEN cDNA 4930459L07 gene
4930461G14Rik	6.44	6.3547	5.64561	6.85026	6.79498	7.00437	94.5892	0.710085	0.00709271	0.0165669	RIKEN cDNA 4930461G14 gene
4930463O16Rik	0	0	0	0	0	0	0	NA	NA	NA	RIKEN cDNA 4930463O16 gene
4930465K10Rik	0	0	0.89586	0	0	0	0.143453	-0.738061	0.856465	NA	RIKEN cDNA 4930465K10 gene
4930465M20Rik	0	0	0	0	0	0	0	NA	NA	NA	RIKEN cDNA 4930465M20 gene
4930467D21Rik	0	0	0	0	0	0	0	NA	NA	NA	RIKEN cDNA 4930467D21 gene
4930467E23Rik	0	0.909716	0.89586	0	0	0	0.289899	-1.56232	0.699297	NA	RIKEN cDNA 4930467E23 gene
4930467K11Rik	0	0	0	0	0	0	0	NA	NA	NA	RIKEN cDNA 4930467K11 gene
4930469G21Rik	0	0	0	0	0	0	0	NA	NA	NA	NA
4930470H14Rik	0	0	0	0	0	0	0	NA	NA	NA	RIKEN cDNA 4930470H14 gene
4930470O06Rik	0	0	0	0	0	0	0	NA	NA	NA	RIKEN cDNA 4930470O06 gene
4930470P17Rik	0	0	0	0	0	0	0	NA	NA	NA	RIKEN cDNA 4930470P17 gene
4930471C04Rik	0	0	0	0	0	0	0	NA	NA	NA	RIKEN cDNA 4930471C04 gene
4930471G03Rik	0	0	0	0	0	0	0	NA	NA	NA	RIKEN cDNA 4930471G03 gene
4930471M09Rik	0	0	0	0	0	0	0	NA	NA	NA	RIKEN cDNA 4930471M09 gene
4930473A02Rik	2.36065	0	2.40697	0	2.70092	3.58277	4.15393	0.968829	0.466197	0.577534	RIKEN cDNA 4930473A02 gene
4930473O22Rik	0	0	0	0	0	0	0	NA	NA	NA	RIKEN cDNA 4930473O22 gene
4930474G06Rik	0	0	0	0	0	0	0	NA	NA	NA	RIKEN cDNA 4930474G06 gene
4930474H20Rik	0	0	0	0	0	0	0	NA	NA	NA	RIKEN cDNA 4930474H20 gene
4930474M22Rik	0	0	0	0	0	0	0	NA	NA	NA	RIKEN cDNA 4930474M22 gene
4930474N05Rik	0	0	0	0	0	0	0	NA	NA	NA	RIKEN cDNA 4930474N05 gene
4930474N09Rik	0	0	0	0	0	0	0	NA	NA	NA	RIKEN cDNA 4930474N09 gene
4930477N07Rik	0	0	0	0	0	0	0	NA	NA	NA	RIKEN cDNA 4930477N07 gene
4930478L05Rik	0	0	0	0	0	0	0	NA	NA	NA	RIKEN cDNA 4930478L05 gene
4930478P22Rik	0	0	0	0	0	0	0	NA	NA	NA	RIKEN cDNA 4930478P22 gene
4930479D17Rik	0	0	0	0	1.67847	0	0.366812	2.10984	0.601078	NA	RIKEN cDNA 4930479D17 gene
4930480E11Rik	0	0	0	0	0	0	0	NA	NA	NA	RIKEN cDNA 4930480E11 gene
4930480G23Rik	0	0	0	0	0	0	0	NA	NA	NA	RIKEN cDNA 4930480G23 gene
4930480K15Rik	0	0	0	0	0	0	0	NA	NA	NA	RIKEN cDNA 4930480K15 gene
4930480K23Rik	3.62925	3.73351	2.40697	4.12824	4.6559	4.45058	14.9236	1.14414	0.0598425	0.107721	RIKEN cDNA 4930480K23 gene
4930480M12Rik	0	0	0	0	0	0	0	NA	NA	NA	RIKEN cDNA 4930480M12 gene
4930481A15Rik	5.17617	5.72361	5.2153	4.99611	5.30434	5.17559	37.9532	-0.239401	0.51906	0.627392	RIKEN cDNA 4930481A15 gene
4930482G09Rik	0	0	0	0	0	0	0	NA	NA	NA	RIKEN cDNA 4930482G09 gene
4930483J18Rik	0	0	0	0	0	1.06914	0.183029	1.18549	0.771412	NA	RIKEN cDNA 4930483J18 gene
4930483K19Rik	0	0	0	0	0	0	0	NA	NA	NA	RIKEN cDNA 4930483K19 gene
4930483O08Rik	0	0	0.89586	0	0	0	0.143453	-0.738061	0.856465	NA	RIKEN cDNA 4930483O08 gene
4930484H19Rik	0	0	0	0	0	0	0	NA	NA	NA	RIKEN cDNA 4930484H19 gene
4930486F22Rik	0	0	0	0	0	0	0	NA	NA	NA	RIKEN cDNA 4930486F22 gene
4930486I03Rik	0	0	0	0	0	0	0	NA	NA	NA	RIKEN cDNA 4930486I03 gene
4930486L24Rik	0	0	0	0	0	0	0	NA	NA	NA	RIKEN cDNA 4930486L24 gene
4930487D11Rik	0	0	0	0	0	0	0	NA	NA	NA	RIKEN cDNA 4930487D11 gene
4930487H11Rik	0	0	0	2.03259	1.67847	0	0.882042	3.38285	0.209454	NA	RIKEN cDNA 4930487H11 gene
4930488B22Rik	0	0	0	0	0	0	0	NA	NA	NA	RIKEN cDNA 4930488B22 gene
4930488L21Rik	0	0	0	0	0	0	0	NA	NA	NA	RIKEN cDNA 4930488L21 gene
4930500F04Rik	0	0	0	0	0	0	0	NA	NA	NA	RIKEN cDNA 4930500F04 gene
4930500L23Rik	0	0	0	0	0	0	0	NA	NA	NA	RIKEN cDNA 4930500L23 gene
4930502A04Rik	0	0	0	0	0	0	0	NA	NA	NA	RIKEN cDNA 4930502A04 gene
4930502E09Rik	0	0	0	1.61396	1.67847	0	0.710299	3.0692	0.293189	NA	RIKEN cDNA 4930502E09 gene
4930502E18Rik	0	0	0	0	0	0	0	NA	NA	NA	RIKEN cDNA 4930502E18 gene
4930503B20Rik	0	0	0	0	0	0	0	NA	NA	NA	RIKEN cDNA 4930503B20 gene
4930503E14Rik	0	0	0	0	0	0	0	NA	NA	NA	RIKEN cDNA 4930503E14 gene
4930503E24Rik	0	0	0	0	0	0	0	NA	NA	NA	eukaryotic translation initiation factor 3, subunit I pseudogene
4930503F20Rik	0	0	0	0	0	0	0	NA	NA	NA	RIKEN cDNA 4930503F20 gene
4930503H13Rik	0	0	0	0	0	0	0	NA	NA	NA	gem (nuclear organelle) associated protein 8 pseudogene
4930503L19Rik	2.84881	2.43119	2.97925	2.03259	2.10478	1.67643	4.34537	-1.02367	0.330508	0.441043	RIKEN cDNA 4930503L19 gene
4930503O07Rik	0	0	0	0	0	0	0	NA	NA	NA	RIKEN cDNA 4930503O07 gene
4930504C09Rik	0	0	0	0	0	0	0	NA	NA	NA	RIKEN cDNA 4930504C09 gene
4930504O13Rik	0	0	0	0	0	0	0	NA	NA	NA	NA
4930505A04Rik	1.02433	0	0	0	0	0	0.172335	-0.738061	0.856465	NA	RIKEN cDNA 4930505A04 gene
4930505G20Rik	0	0	0	0	0	0	0	NA	NA	NA	RIKEN cDNA 4930505G20 gene
4930505K13Rik	0	0	0	0	0	0	0	NA	NA	NA	RIKEN cDNA 4930505K13 gene
4930505K14Rik	0	0	0	0	0	0	0	NA	NA	NA	RIKEN cDNA 4930505K14 gene
4930506A18Rik	0	0	0	0	0	0	0	NA	NA	NA	RIKEN cDNA 4930506A18 gene
4930506C21Rik	0	0	0	0	1.67847	1.06914	0.549842	2.69361	0.405585	NA	RIKEN cDNA 4930506C21 gene
4930507D05Rik	2.62528	0	1.44437	0	0	0	1.14858	-3.52548	0.154471	NA	RIKEN cDNA 4930507D05 gene
4930507D10Rik	0	0	0	0	0	0	0	NA	NA	NA	RIKEN cDNA 4930507D10 gene
4930509E16Rik	3.0423	1.86236	2.97925	0	0	0	2.79331	-4.81627	0.00529852	0.0127463	RIKEN cDNA 4930509E16 gene
4930509J09Rik	0	0	0	0	0	0	0	NA	NA	NA	RIKEN cDNA 4930509J09 gene
4930509K18Rik	0	0	0	0	0	0	0	NA	NA	NA	RIKEN cDNA 4930509K18 gene
4930511A02Rik	1.61731	0	0	0	0	0	0.344669	-1.77999	0.658369	NA	RIKEN cDNA 4930511A02 gene
4930511A08Rik	0	0	0	0	0	0	0	NA	NA	NA	RIKEN cDNA 4930511A08 gene
4930511E03Rik	0	0	0	0	0	0	0	NA	NA	NA	RIKEN cDNA 4930511E03 gene
4930511M06Rik	0	0	0	0	0	0	0	NA	NA	NA	RIKEN cDNA 4930511M06 gene
4930512B01Rik	0	0.909716	1.44437	0	0	0	0.433352	-2.14181	0.545168	NA	RIKEN cDNA 4930512B01 gene
4930512J16Rik	0	0	0	0	0	1.06914	0.183029	1.18549	0.771412	NA	RIKEN cDNA 4930512J16 gene
4930512M02Rik	0	0	0	0	0	0	0	NA	NA	NA	RIKEN cDNA 4930512M02 gene
4930513D17Rik	0	0	0	2.03259	0	0	0.51523	2.61122	0.473373	NA	RIKEN cDNA 4930513D17 gene
4930513N10Rik	3.85221	4.21518	4.493	4.36308	3.71202	3.82559	16.2325	-0.229883	0.67896	0.76379	RIKEN cDNA 4930513N10 gene
4930513O06Rik	0	0	0	0	0	0	0	NA	NA	NA	RIKEN cDNA 4930513O06 gene
4930515B02Rik	0	0	0	0	0	0	0	NA	NA	NA	RIKEN cDNA 4930515B02 gene
4930515G01Rik	5.00091	4.62786	4.31729	3.49884	4.21777	4.21497	19.8605	-0.69436	0.17801	0.269108	RIKEN cDNA 4930515G01 gene
4930515G16Rik	0	0	0	0	0	0	0	NA	NA	NA	myc induced nuclear antigen pseudogene
4930515L03Rik	0	0	0	0	0	0	0	NA	NA	NA	RIKEN cDNA 4930515L03 gene
4930515L19Rik	0	0	0	0	0	0	0	NA	NA	NA	RIKEN cDNA 4930515L19 gene
4930517E11Rik	0	0	0	0	0	0	0	NA	NA	NA	RIKEN cDNA 4930517E11 gene
4930517M08Rik	0	0	0	0	0	0	0	NA	NA	NA	RIKEN cDNA 4930517M08 gene
4930518J21Rik	0	0	0	0	0	0	0	NA	NA	NA	RIKEN cDNA 4930518J21 gene
4930518P08Rik	0	0	0	0	0	0	0	NA	NA	NA	RIKEN cDNA 4930518P08 gene
4930519D14Rik	0	0	0	0	0	0	0	NA	NA	NA	RIKEN cDNA 4930519D14 gene
4930519F09Rik	0	0	0	0	0	0	0	NA	NA	NA	pyruvate dehydrogenase E1 alpha 1 pseudogene
4930519F16Rik	0	0	0	0	0	0	0	NA	NA	NA	RIKEN cDNA 4930519F16 gene
4930519F24Rik	0	0	0	0	0	0	0	NA	NA	NA	RIKEN cDNA 4930519F24 gene
4930519G04Rik	0	0	0	0	0	2.69841	0.915147	3.42984	0.243363	NA	RIKEN cDNA 4930519G04 gene
4930519H02Rik	0	0	0	0	0	0	0	NA	NA	NA	RIKEN cDNA 4930519H02 gene
4930519K11Rik	0	0	0	0	0	0	0	NA	NA	NA	RIKEN cDNA 4930519K11 gene
4930520O04Rik	3.21289	2.43119	3.1287	2.03259	0	0	3.91722	-2.68557	0.0492644	0.0913555	RIKEN cDNA 4930520O04 gene
4930520P13Rik	0	0	0	0	0	0	0	NA	NA	NA	RIKEN cDNA 4930520P13 gene
4930521E06Rik	0	0	0	0	0	0	0	NA	NA	NA	RIKEN cDNA 4930521E06 gene
4930522H14Rik	0	0	0	0	0	0	0	NA	NA	NA	RIKEN cDNA 4930522H14 gene
4930522O17Rik	0	0	0	0	0	0	0	NA	NA	NA	RIKEN cDNA 4930522O17 gene
4930523C07Rik	8.25266	8.26106	7.97917	8.60159	8.70759	8.56937	340.749	0.45976	0.00171916	0.00462152	RIKEN cDNA 4930523C07 gene
4930523O13Rik	0	0	0	0	0	0	0	NA	NA	NA	RIKEN cDNA 4930523O13 gene
4930524B15Rik	0	0	0	0	0	0	0	NA	NA	NA	RIKEN cDNA 4930524B15 gene
4930524B17Rik	0	0	0	0	0	0	0	NA	NA	NA	RIKEN cDNA 4930524B17 gene
4930524C18Rik	0	0	0	0	0	0	0	NA	NA	NA	RIKEN cDNA 4930524C18 gene
4930524N10Rik	0	0	0	0	0	0	0	NA	NA	NA	NA
4930524O05Rik	0	0	0	0	0	0	0	NA	NA	NA	RIKEN cDNA 4930524O05 gene
4930524O08Rik	0	0	0	0	0	0	0	NA	NA	NA	RIKEN cDNA 4930524O08 gene
4930525C09Rik	0	0	0	0	0	0	0	NA	NA	NA	RIKEN cDNA 4930525C09 gene
4930525D18Rik	2.84881	1.86236	0	0	0	0	1.47335	-3.88554	0.0881631	0.149125	RIKEN cDNA 4930525D18 gene
4930525G20Rik	0	0.909716	0.89586	1.61396	0	0	0.633386	0.238886	0.934424	NA	RIKEN cDNA 4930525G20 gene
4930526H09Rik	0	1.46328	0	0	0	1.67643	0.658951	0.299575	0.922629	NA	RIKEN cDNA 4930526H09 gene
4930526I15Rik	9.034	9.05452	8.87944	8.74015	9.21465	9.02966	510.877	0.0161121	0.91018	0.936396	RIKEN cDNA 4930526I15 gene
4930526L06Rik	0	0	0	0	0	0	0	NA	NA	NA	RIKEN cDNA 4930526L06 gene
4930527F14Rik	0	0	0	0	0	0	0	NA	NA	NA	RIKEN cDNA 4930527F14 gene
4930527G23Rik	0	0	0	0	0	0	0	NA	NA	NA	RIKEN cDNA 4930527G23 gene
4930528A17Rik	1.02433	1.46328	1.44437	2.62112	0	2.43101	2.34297	1.07626	0.47778	0.589032	RIKEN cDNA 4930528A17 gene
4930528D03Rik	0	0	0	0	0	0	0	NA	NA	NA	RIKEN cDNA 4930528D03 gene
4930528G23Rik	0	0	0	0	0	0	0	NA	NA	NA	RIKEN cDNA 4930528G23 gene
4930528H21Rik	0	0	0	0	0	0	0	NA	NA	NA	RIKEN cDNA 4930528H21 gene
4930528P14Rik	0	0	0	0	0	0	0	NA	NA	NA	RIKEN cDNA 4930528P14 gene
4930529C04Rik	1.02433	0.909716	0	0	0	1.06914	0.50181	-0.713505	0.821313	NA	zinc finger, BED domain containing 4 pseudogene
4930529K09Rik	0	0	0	0	0	0	0	NA	NA	NA	RIKEN cDNA 4930529K09 gene
4930529L06Rik	0	0	0	0	0	0	0	NA	NA	NA	RIKEN cDNA 4930529L06 gene
4930532I03Rik	0	0	0	0	0	0	0	NA	NA	NA	RIKEN cDNA 4930532I03 gene
4930532M18Rik	0	0	0	0	0	0	0	NA	NA	NA	RIKEN cDNA 4930532M18 gene
4930533B01Rik	0	0	0	0	0	0	0	NA	NA	NA	RIKEN cDNA 4930533B01 gene
4930533N22Rik	0	0	0	0	0	0	0	NA	NA	NA	RIKEN cDNA 4930533N22 gene
4930533P14Rik	0	0	0	0	0	0	0	NA	NA	NA	RIKEN cDNA 4930533P14 gene
4930538K18Rik	1.02433	2.64894	2.97925	3.36094	3.2933	3.1189	6.49278	0.944589	0.293305	0.401369	NA
4930539C22Rik	0	0	0	0	0	0	0	NA	NA	NA	RIKEN cDNA 4930539C22 gene
4930539E08Rik	0	0	0.89586	2.62112	2.70092	0	1.9192	3.42947	0.0882346	0.14921	RIKEN cDNA 4930539E08 gene
4930539J05Rik	4.63123	4.28186	4.493	5.17135	4.12982	4.21497	22.1442	0.122988	0.804226	0.862315	RIKEN cDNA 4930539J05 gene
4930539M17Rik	0	0	0	0	0	0	0	NA	NA	NA	RIKEN cDNA 4930539M17 gene
4930539N22Rik	0	0	0	0	0	0	0	NA	NA	NA	RIKEN cDNA 4930539N22 gene
4930540M03Rik	0	0	0	0	0	0	0	NA	NA	NA	RIKEN cDNA 4930540M03 gene
4930542C21Rik	0	0	0	0	0	0	0	NA	NA	NA	RIKEN cDNA 4930542C21 gene
4930542D17Rik	0	0	0	0	0	0	0	NA	NA	NA	RIKEN cDNA 4930542D17 gene
4930543E12Rik	1.02433	3.52909	1.84083	2.35666	2.10478	0	3.59724	-0.935349	0.479628	0.590896	RIKEN cDNA 4930543E12 gene
4930543N07Rik	0	0	0	0	0	0	0	NA	NA	NA	RIKEN cDNA 4930543N07 gene
4930544D05Rik	0	0	0	0	0	0	0	NA	NA	NA	RIKEN cDNA 4930544D05 gene
4930544G11Rik	0	0	0	0	0	0	0	NA	NA	NA	RIKEN cDNA 4930544G11 gene
4930544M13Rik	0	0	0	0	0	0	0	NA	NA	NA	RIKEN cDNA 4930544M13 gene
4930545E07Rik	0	0	0	0	0	0	0	NA	NA	NA	RIKEN cDNA 4930545E07 gene
4930545H06Rik	0	0	0	0	0	0	0	NA	NA	NA	RIKEN cDNA 4930545H06 gene
4930545L23Rik	0	0	0	0	0	0	0	NA	NA	NA	RIKEN cDNA 4930545L23 gene
4930546C10Rik	0	0	0	0	0	0	0	NA	NA	NA	RIKEN cDNA 4930546C10 gene
4930546K05Rik	5.29493	4.90671	4.79089	6.9009	6.64442	6.55987	67.4707	1.73508	6.02e-09	3.73e-08	RIKEN cDNA 4930546K05 gene
4930547E08Rik	0	0	0.89586	0	0	0	0.143453	-0.738061	0.856465	NA	RIKEN cDNA 4930547E08 gene
4930547E14Rik	0	0	0	0	0	0	0	NA	NA	NA	RIKEN cDNA 4930547E14 gene
4930548G14Rik	0	0	0	0	0	0	0	NA	NA	NA	RIKEN cDNA 4930548G14 gene
4930548H24Rik	0	0	0	0	0	0	0	NA	NA	NA	RIKEN cDNA 4930548H24 gene
4930548J01Rik	0	0	0	0	0	0	0	NA	NA	NA	RIKEN cDNA 4930548J01 gene
4930548K13Rik	0	0	0	0	0	0	0	NA	NA	NA	RIKEN cDNA 4930548K13 gene
4930549C01Rik	0	0	0	0	0	0	0	NA	NA	NA	NA
4930549C15Rik	0	0	0	0	0	0	0	NA	NA	NA	RIKEN cDNA 4930549C15 gene
4930549G23Rik	0	1.46328	0	0	0	0	0.292892	-1.57516	0.696863	NA	RIKEN cDNA 4930549G23 gene
4930550C14Rik	0	0.909716	0	0	0	1.06914	0.329475	0.22372	0.955525	NA	RIKEN cDNA 4930550C14 gene
4930550C17Rik	0	0	0	0	0	0	0	NA	NA	NA	RIKEN cDNA 4930550C17 gene
4930550L24Rik	0	0	0	0	0	0	0	NA	NA	NA	RIKEN cDNA 4930550L24 gene
4930552N02Rik	0	0	0	0	0	0	0	NA	NA	NA	RIKEN cDNA 4930552N02 gene
4930552P12Rik	0	0.909716	0	0	0	0	0.146446	-0.738061	0.856465	NA	RIKEN cDNA 4930552P12 gene
4930553C11Rik	0	0	0	0	0	0	0	NA	NA	NA	RIKEN cDNA 4930553C11 gene
4930553E22Rik	0	0	0	0	0	0	0	NA	NA	NA	RIKEN cDNA 4930553E22 gene
4930554C24Rik	0	0	0	0	0	0	0	NA	NA	NA	RIKEN cDNA 4930554C24 gene
4930554G24Rik	0	0	0	0	0	0	0	NA	NA	NA	RIKEN cDNA 4930554G24 gene
4930554H23Rik	0	0	0	0	0	0	0	NA	NA	NA	RIKEN cDNA 4930554H23 gene
4930554I06Rik	1.02433	0	0	1.02181	0	0	0.344078	0.223721	0.954782	NA	RIKEN cDNA 4930554I06 gene
4930555B11Rik	0	0	0	0	0	0	0	NA	NA	NA	RIKEN cDNA 4930555B11 gene
4930555B12Rik	0	0	0	0	0	0	0	NA	NA	NA	RIKEN cDNA 4930555B12 gene
4930555G01Rik	0	0	0	0	0	0	0	NA	NA	NA	RIKEN cDNA 4930555G01 gene
4930555G21Rik	0	0	0	0	0	0	0	NA	NA	NA	RIKEN cDNA 4930555G21 gene
4930555K05Rik	0	0	0	0	0	0	0	NA	NA	NA	RIKEN cDNA 4930555K05 gene
4930556C24Rik	0	0	0	0	0	0	0	NA	NA	NA	RIKEN cDNA 4930556C24 gene
4930556G01Rik	0	0	0	0	0	0	0	NA	NA	NA	RIKEN cDNA 4930556G01 gene
4930556J02Rik	0	0.909716	0	0	0	0	0.146446	-0.738061	0.856465	NA	RIKEN cDNA 4930556J02 gene
4930556M19Rik	3.0423	3.52909	3.79813	5.71488	5.49241	5.30145	27.4449	2.11486	5.33e-06	2.23e-05	RIKEN cDNA 4930556M19 gene
4930556N09Rik	0	0	0	0	0	0	0	NA	NA	NA	RIKEN cDNA 4930556N09 gene
4930556N13Rik	0	0	0	0	1.67847	0	0.366812	2.10984	0.601078	NA	RIKEN cDNA 4930556N13 gene
4930557A04Rik	0	0	0	0	0	0	0	NA	NA	NA	NA
4930557F10Rik	0	0	0	0	0	0	0	NA	NA	NA	RIKEN cDNA 4930557F10 gene
4930557J02Rik	0	0	0	0	0	0	0	NA	NA	NA	RIKEN cDNA 4930557J02 gene
4930557K07Rik	0	1.86236	1.84083	0	0	2.1025	1.41879	-0.687051	0.743274	0.814749	RIKEN cDNA 4930557K07 gene
4930558C23Rik	0	0	0	0	0	0	0	NA	NA	NA	RIKEN cDNA 4930558C23 gene
4930558F17Rik	0	0	0	0	0	0	0	NA	NA	NA	RIKEN cDNA 4930558F17 gene
4930558G05Rik	0	0	0	0	0	0	0	NA	NA	NA	RIKEN cDNA 4930558G05 gene
4930558J18Rik	3.21289	3.91254	4.96001	2.35666	0	3.1189	10.7109	-2.15629	0.0120906	0.0267871	RIKEN cDNA 4930558J18 gene
4930558K02Rik	0	0	0	0	0	0	0	NA	NA	NA	RIKEN cDNA 4930558K02 gene
4930559C10Rik	0	0	0	0	0	0	0	NA	NA	NA	RIKEN cDNA 4930559C10 gene
4930562C15Rik	0	0.909716	0	1.02181	1.07069	2.43101	1.23371	2.71696	0.212911	NA	RIKEN cDNA 4930562C15 gene
4930562F07Rik	0	0	0	0	0	0	0	NA	NA	NA	RIKEN cDNA 4930562F07 gene
4930563D23Rik	0	0	0	0	0	0	0	NA	NA	NA	NA
4930563E18Rik	0	0	0	0	0	1.06914	0.183029	1.18549	0.771412	NA	RIKEN cDNA 4930563E18 gene
4930563E22Rik	2.03634	0	2.62394	3.20847	3.2933	2.1025	4.76801	1.30082	0.245885	0.349583	RIKEN cDNA 4930563E22 gene
4930563F08Rik	0	0	0	0	0	0	0	NA	NA	NA	RIKEN cDNA 4930563F08 gene
4930563H07Rik	0	0	0	0	0	0	0	NA	NA	NA	RIKEN cDNA 4930563H07 gene
4930563M20Rik	0	0	0	0	0	0	0	NA	NA	NA	RIKEN cDNA 4930563M20 gene
4930563M21Rik	0	0	0	0	0	0	0	NA	NA	NA	RIKEN cDNA 4930563M21 gene
4930564B18Rik	0	0	0	0	0	0	0	NA	NA	NA	NA
4930564C03Rik	0	0	0	0	0	0	0	NA	NA	NA	RIKEN cDNA 4930564C03 gene
4930564D02Rik	0	0	0	0	0	0	0	NA	NA	NA	RIKEN cDNA 4930564D02 gene
4930565D16Rik	0	0	0	0	1.07069	0	0.183406	1.18549	0.771412	NA	RIKEN cDNA 4930565D16 gene
4930565N06Rik	2.36065	1.46328	2.8125	2.84454	0	2.69841	3.93201	-0.0254608	0.983173	0.988904	RIKEN cDNA 4930565N06 gene
4930567H12Rik	0	0	0	0	0	0	0	NA	NA	NA	RIKEN cDNA 4930567H12 gene
4930567H17Rik	0	0	0	0	0	0	0	NA	NA	NA	RIKEN cDNA 4930567H17 gene
4930567J20Rik	0	0	0	0	0	0	0	NA	NA	NA	RIKEN cDNA 4930567J20 gene
4930567K12Rik	0	0	0	0	0	0	0	NA	NA	NA	RIKEN cDNA 4930567K12 gene
4930567K20Rik	0	0	0	0	0	0	0	NA	NA	NA	RIKEN cDNA 4930567K20 gene
4930568D16Rik	1.02433	0	0	0	0	0	0.172335	-0.738061	0.856465	NA	RIKEN cDNA 4930568D16 gene
4930568E12Rik	0	0	0	0	0	0	0	NA	NA	NA	RIKEN cDNA 4930568E12 gene
4930568G15Rik	0	0	0	0	0	0	0	NA	NA	NA	RIKEN cDNA 4930568G15 gene
4930570G19Rik	0	0	0	0	0	0	0	NA	NA	NA	RIKEN cDNA 4930570G19 gene
4930571K23Rik	0	0	0	0	0	0	0	NA	NA	NA	RIKEN cDNA 4930571K23 gene
4930571O06Rik	0	0	0	0	0	0	0	NA	NA	NA	RIKEN cDNA 4930571O06 gene
4930572K03Rik	0	0	0	0	0	0	0	NA	NA	NA	RIKEN cDNA 4930572K03 gene
4930572O03Rik	0	0	0.89586	0	0	0	0.143453	-0.738061	0.856465	NA	spermatogenesis associated glutamate (E)-rich protein pseudogene
4930572O13Rik	0	0	0	0	0	0	0	NA	NA	NA	RIKEN cDNA 4930572O13 gene
4930573O16Rik	0	0	0	0	0	0	0	NA	NA	NA	RIKEN cDNA 4930573O16 gene
4930577N17Rik	2.62528	1.86236	3.70598	4.68544	4.21777	3.29063	11.8299	1.35863	0.0635986	0.11351	RIKEN cDNA 4930577N17 gene
4930578C19Rik	0	0	0	0	0	0	0	NA	NA	NA	NA
4930578E11Rik	0	0	0	0	0	0	0	NA	NA	NA	RIKEN cDNA 4930578E11 gene
4930578I06Rik	0	0	0	0	0	0	0	NA	NA	NA	RIKEN cDNA 4930578I06 gene
4930578M01Rik	0	2.64894	2.8125	1.61396	0	0	2.22633	-2.43584	0.192212	0.286516	RIKEN cDNA 4930578M01 gene
4930578N18Rik	0	0	0	1.61396	0	0	0.343486	2.0275	0.616003	NA	RIKEN cDNA 4930578N18 gene
4930579F01Rik	0	0	0	0	0	0	0	NA	NA	NA	RIKEN cDNA 4930579F01 gene
4930579G18Rik	4.29368	4.72692	4.31729	4.50078	4.30067	3.58277	19.0597	-0.295733	0.569372	0.673172	RIKEN cDNA 4930579G18 gene
4930579G24Rik	7.28634	7.21546	7.2279	5.29009	5.30434	5.99087	98.4769	-1.6993	8.34e-11	6.37e-10	RIKEN cDNA 4930579G24 gene
4930579H20Rik	0	0	0	0	0	0	0	NA	NA	NA	RIKEN cDNA 4930579H20 gene
4930579J19Rik	0	0	0	0	0	0	0	NA	NA	NA	RIKEN cDNA 4930579J19 gene
4930579K19Rik	3.74503	3.91254	4.31729	1.61396	2.70092	1.06914	9.01067	-2.39823	0.00489525	0.0118593	RIKEN cDNA 4930579K19 gene
4930579P08Rik	0	0	0	0	0	0	0	NA	NA	NA	RIKEN cDNA 4930579P08 gene
4930581F22Rik	4.63123	3.29083	3.70598	5.3998	4.6559	5.17559	24.1981	1.18954	0.0181501	0.038335	RIKEN cDNA 4930581F22 gene
4930583K01Rik	0	0	2.15149	0	0	0	0.573813	-2.54548	0.466	NA	RIKEN cDNA 4930583K01 gene
4930583P06Rik	0	0	0	0	0	0	0	NA	NA	NA	RIKEN cDNA 4930583P06 gene
4930584F24Rik	0	0	0	0	0	0	0	NA	NA	NA	RIKEN cDNA 4930584F24 gene
4930586N03Rik	0	0	0	0	0	0	0	NA	NA	NA	RIKEN cDNA 4930586N03 gene
4930587E11Rik	0	0	0	0	0	0	0	NA	NA	NA	RIKEN cDNA 4930587E11 gene
4930590J08Rik	0	2.17463	1.44437	1.61396	0	2.1025	1.76527	0.0155372	0.993022	0.995548	RIKEN cDNA 4930590J08 gene
4930590L20Rik	0	0	0	0	0	0	0	NA	NA	NA	RIKEN cDNA 4930590L20 gene
4930591A17Rik	0	0	0	0	0	0	0	NA	NA	NA	RIKEN cDNA 4930591A17 gene
4930591E09Rik	0	0	0	0	0	0	0	NA	NA	NA	RIKEN cDNA 4930591E09 gene
4930592A05Rik	0	0	0	0	0	0	0	NA	NA	NA	RIKEN cDNA 4930592A05 gene
4930592I03Rik	0	0	0	0	0	0	0	NA	NA	NA	RIKEN cDNA 4930592I03 gene
4930593A02Rik	0	0	0	0	0	0	0	NA	NA	NA	RIKEN cDNA 4930593A02 gene
4930593C16Rik	0	0	0	0	0	0	0	NA	NA	NA	RIKEN cDNA 4930593C16 gene
4930594C11Rik	0	0.909716	0	0	0	1.06914	0.329475	0.22372	0.955525	NA	G1 to S phase transition pseudogene
4930594O21Rik	0	0	0	0	0	0	0	NA	NA	NA	RIKEN cDNA 4930594O21 gene
4930595D18Rik	0	0	0	0	0	0	0	NA	NA	NA	RIKEN cDNA 4930595D18 gene
4930595M18Rik	0	0	0	0	0	0	0	NA	NA	NA	RIKEN cDNA 4930595M18 gene
4930596D02Rik	0	0	0	0	0	0	0	NA	NA	NA	RIKEN cDNA 4930596D02 gene
4930596I21Rik	0	0	0	0	0	0	0	NA	NA	NA	RIKEN cDNA 4930596I21 gene
4930597A21Rik	0	0	0	0	0	0	0	NA	NA	NA	RIKEN cDNA 4930597A21 gene
4930597G03Rik	0	0	0	0	0	0	0	NA	NA	NA	RIKEN cDNA 4930597G03 gene
4930598F16Rik	0	0	0	0	0	0	0	NA	NA	NA	RIKEN cDNA 4930598F16 gene
4930599N23Rik	2.36065	1.46328	0.89586	3.20847	3.58549	1.06914	4.51672	1.61951	0.163956	0.251427	RIKEN cDNA 4930599N23 gene
4931402G19Rik	2.03634	0	0	0	0	0	0.517004	-2.36829	0.515849	NA	RIKEN cDNA 4931402G19 gene
4931403E22Rik	0	0.909716	0	0	1.07069	1.06914	0.512882	1.14406	0.715224	NA	RIKEN cDNA 4931403E22 gene
4931403G20Rik	2.84881	2.17463	1.44437	3.20847	3.71202	2.1025	5.8472	1.06622	0.268371	0.374309	RIKEN cDNA 4931403G20 gene
4931406B18Rik	0	0	0	0	0	0	0	NA	NA	NA	RIKEN cDNA 4931406B18 gene
4931406C07Rik	8.4869	8.67492	8.38784	9.39416	9.26455	9.28209	501.15	0.794947	1.07e-09	7.29e-09	RIKEN cDNA 4931406C07 gene
4931406H21Rik	0	0	0	0	0	0	0	NA	NA	NA	RIKEN cDNA 4931406H21 gene
4931406P16Rik	8.9936	8.88791	9.21022	9.45897	9.32024	9.2434	586.483	0.307123	0.0182626	0.0385379	RIKEN cDNA 4931406P16 gene
4931408C20Rik	0	0	0	0	0	0	0	NA	NA	NA	RIKEN cDNA 4931408C20 gene
4931408D14Rik	0	0	0	0	0	0	0	NA	NA	NA	RIKEN cDNA 4931408D14 gene
4931409K22Rik	0	0.909716	0	0	0	0	0.146446	-0.738061	0.856465	NA	NA
4931414P19Rik	7.21784	7.14556	7.06124	7.93793	7.68427	7.4104	173.17	0.556005	0.0047987	0.0116455	RIKEN cDNA 4931414P19 gene
4931417E11Rik	0	0	0	0	0	0	0	NA	NA	NA	RIKEN cDNA 4931417E11 gene
4931419H13Rik	0	0	0	0	0	0	0	NA	NA	NA	RIKEN cDNA 4931419H13 gene
4931420L22Rik	0	0	0	0	0	0	0	NA	NA	NA	RIKEN cDNA 4931420L22 gene
4931423N10Rik	1.02433	0.909716	1.84083	0	0	0	0.74914	-2.92492	0.270523	NA	NA
4931428F04Rik	4.56974	4.67824	4.96001	5.62736	5.627	5.805	38.206	0.96586	0.00816775	0.0188126	RIKEN cDNA 4931428F04 gene
4931428L18Rik	0	0	0	0	0	0	0	NA	NA	NA	RIKEN cDNA 4931428L18 gene
4931429I11Rik	0	0	0	0	0	0	0	NA	NA	NA	NA
4931429L15Rik	0	0	0	0	0	0	0	NA	NA	NA	RIKEN cDNA 4931429L15 gene
4931429P17Rik	0	0	0	0	0	0	0	NA	NA	NA	RIKEN cDNA 4931429P17 gene
4931430N09Rik	0	0	0	0	0	0	0	NA	NA	NA	RIKEN cDNA 4931430N09 gene
4931431B13Rik	0	0	0	0	0	0	0	NA	NA	NA	RIKEN cDNA 4931431B13 gene
4931431C16Rik	2.36065	0.909716	0.89586	0	2.10478	1.06914	1.71249	-0.405698	0.8172	0.871814	RIKEN cDNA 4931431C16 gene
4931431F19Rik	0	0	0	0	0	0	0	NA	NA	NA	NA
4931440F15Rik	1.02433	0	1.84083	0	1.67847	1.67643	1.33557	0.268375	0.89357	0.924988	RIKEN cDNA 4931440F15 gene
4931440J10Rik	0	0	0	0	0	0	0	NA	NA	NA	RIKEN cDNA 4931440J10 gene
4931440P22Rik	4.21553	3.63492	4.43678	4.04062	4.6559	2.92392	15.9856	-0.101974	0.866002	0.906924	RIKEN cDNA 4931440P22 gene
4932411E22Rik	0	0	0	0	0	0	0	NA	NA	NA	NA
4932411N23Rik	0	0	0	0	0	0	0	NA	NA	NA	RIKEN cDNA 4932411N23 gene
4932412D23Rik	0	0	0	0	0	0	0	NA	NA	NA	RIKEN cDNA 4932412D23 gene
4932413F04Rik	0	0	0	0	0	0	0	NA	NA	NA	RIKEN cDNA 4932413F04 gene
4932414J04Rik	0	0	0	0	0	0	0	NA	NA	NA	RIKEN cDNA 4932414J04 gene
4932414N04Rik	0	0	0	0	0	0	0	NA	NA	NA	RIKEN cDNA 4932414N04 gene
4932415M13Rik	0	0	0	0	0	0	0	NA	NA	NA	RIKEN cDNA 4932415M13 gene
4932416H05Rik	6.09192	6.2751	6.90423	6.65756	6.45836	6.60939	90.9939	0.107533	0.691139	0.773656	NA
4932416K20Rik	0	0	0	0	0	0	0	NA	NA	NA	RIKEN cDNA 4932416K20 gene
4932418E24Rik	0	0	0	0	0	0	0	NA	NA	NA	NA
4932429P05Rik	0	0	0	0	0	0	0	NA	NA	NA	RIKEN cDNA 4932429P05 gene
4932435O22Rik	0	0	0	0	0	0	0	NA	NA	NA	RIKEN cDNA 4932435O22 gene
4932438A13Rik	9.54204	9.27517	9.70867	9.78133	9.52158	9.49466	755.368	0.0860906	0.526485	0.633646	RIKEN cDNA 4932438A13 gene
4932438H23Rik	2.62528	2.83809	2.40697	3.36094	3.12152	2.69841	6.34874	0.526452	0.539785	0.645995	RIKEN cDNA 4932438H23 gene
4932441J04Rik	1.02433	3.52909	3.1287	4.50078	3.2933	4.12703	11.0401	1.2607	0.097943	0.162984	RIKEN cDNA 4932441J04 gene
4932443I19Rik	0	0	0	0	0	0	0	NA	NA	NA	NA
4932702P03Rik	0	0.909716	0	0	0	0	0.146446	-0.738061	0.856465	NA	RIKEN cDNA 4932702P03 gene
4933400A11Rik	0	0	0	0	0	0	0	NA	NA	NA	capping protein (actin filament) muscle Z-line, alpha 1 pseudogene
4933400B14Rik	0	0	0	0	0	0	0	NA	NA	NA	RIKEN cDNA 4933400B14 gene
4933400C23Rik	0	0	0	0	0	0	0	NA	NA	NA	RIKEN cDNA 4933400C23 gene
4933400F21Rik	0	0	0	0	0	0	0	NA	NA	NA	RIKEN cDNA 4933400F21 gene
4933400L20Rik	0	0	0	0	0	0	0	NA	NA	NA	RIKEN cDNA 4933400L20 gene
4933401B06Rik	0	0	0	0	0	0	0	NA	NA	NA	GLE1 RNA export mediator pseudogene
4933401D09Rik	0	0	0	0	0	0	0	NA	NA	NA	RIKEN cDNA 4933401D09 gene
4933401H06Rik	0	0	0	0	0	0	0	NA	NA	NA	RIKEN cDNA 4933401H06 gene
4933402C06Rik	0	0	0	0	0	0	0	NA	NA	NA	RIKEN cDNA 4933402C06 gene
4933402D24Rik	2.03634	0	0.89586	1.02181	0	0	0.8322	-1.7587	0.503949	NA	RIKEN cDNA 4933402D24 gene
4933402E13Rik	0	0	0	0	0	0	0	NA	NA	NA	RIKEN cDNA 4933402E13 gene
4933402J07Rik	0	0	0	0	0	0	0	NA	NA	NA	RIKEN cDNA 4933402J07 gene
4933402J10Rik	0	0	0	0	0	0	0	NA	NA	NA	RIKEN cDNA 4933402J10 gene
4933402J15Rik	0	0	0	0	0	0	0	NA	NA	NA	RIKEN cDNA 4933402J15 gene
4933402N03Rik	0	0	0	0	0	0	0	NA	NA	NA	RIKEN cDNA 4933402N03 gene
4933402N22Rik	0	0	0	0	0	0	0	NA	NA	NA	RIKEN cDNA 4933402N22 gene
4933402P03Rik	0	0	1.44437	0	0	0	0.286906	-1.5494	0.701749	NA	NA
4933403O08Rik	0	0	0	0	0	0	0	NA	NA	NA	RIKEN cDNA 4933403O08 gene
4933404G15Rik	0	0	0	0	0	0	0	NA	NA	NA	RIKEN cDNA 4933404G15 gene
4933404K08Rik	0	0	0	0	0	0	0	NA	NA	NA	RIKEN cDNA 4933404K08 gene
4933404K13Rik	0	0	0	0	0	0	0	NA	NA	NA	RIKEN cDNA 4933404K13 gene
4933404O12Rik	5.93009	5.48973	4.87793	5.36415	5.49241	5.65587	44.3222	0.0206289	0.955105	0.969643	RIKEN cDNA 4933404O12 gene
4933405D12Rik	0	0.909716	0	1.02181	1.67847	3.29063	2.14924	3.59761	0.0559777	0.101845	RIKEN cDNA 4933405D12 gene
4933405E24Rik	0	0	0	0	0	0	0	NA	NA	NA	RIKEN cDNA 4933405E24 gene
4933405L10Rik	0	0	0	0	0	0	0	NA	NA	NA	RIKEN cDNA 4933405L10 gene
4933405O20Rik	0	0	0	0	0	0	0	NA	NA	NA	RIKEN cDNA 4933405O20 gene
4933406C10Rik	1.61731	0.909716	1.44437	0	1.07069	1.67643	1.32749	-0.506349	0.789554	0.850471	RIKEN cDNA 4933406C10 gene
4933406D12Rik	0	0	0	0	0	0	0	NA	NA	NA	RIKEN cDNA 4933406D12 gene
4933406F09Rik	0	0	0	0	0	0	0	NA	NA	NA	RIKEN cDNA 4933406F09 gene
4933406G16Rik	1.02433	0	0	0	1.07069	0	0.355741	0.223721	0.954206	NA	RIKEN cDNA 4933406G16 gene
4933406I18Rik	0	0	0	0	0	0	0	NA	NA	NA	RIKEN cDNA 4933406I18 gene
4933406J08Rik	0	0	0	0	0	0	0	NA	NA	NA	NA
4933406J10Rik	0	0	0	0	0	0	0	NA	NA	NA	RIKEN cDNA 4933406J10 gene
4933406K04Rik	0	0	0	0	0	0	0	NA	NA	NA	RIKEN cDNA 4933406K04 gene
4933406M09Rik	0	0	0	0	0	0	0	NA	NA	NA	NA
4933407E24Rik	0	0	0	0	0	0	0	NA	NA	NA	RIKEN cDNA 4933407E24 gene
4933407G14Rik	0	0	0	1.61396	0	0	0.343486	2.0275	0.616003	NA	RIKEN cDNA 4933407G14 gene
4933407I05Rik	0	0	0	0	0	0	0	NA	NA	NA	RIKEN cDNA 4933407I05 gene
4933407K13Rik	5.71974	4.57565	5.54282	4.50078	4.6559	5.2607	33.8919	-0.528376	0.222833	0.323203	RIKEN cDNA 4933407K13 gene
4933407L21Rik	0	0	0	0	0	0	0	NA	NA	NA	RIKEN cDNA 4933407L21 gene
4933408B17Rik	0	0	0	0	1.07069	1.06914	0.366436	2.10806	0.580139	NA	NA
4933408J17Rik	2.62528	2.64894	0	1.02181	0	0	1.91209	-3.16855	0.116923	0.189351	RIKEN cDNA 4933408J17 gene
4933408N05Rik	0	0	0	0	0	0	0	NA	NA	NA	RIKEN cDNA 4933408N05 gene
4933409G03Rik	0	0	0	0	0	0	0	NA	NA	NA	RIKEN cDNA 4933409G03 gene
4933409K07Rik	0	0	0	0	0	0	0	NA	NA	NA	RIKEN cDNA 4933409K07 gene
4933411E08Rik	0	0	0	0	0	0	0	NA	NA	NA	RIKEN cDNA 4933411E08 gene
4933411G06Rik	0	0	0	0	0	0	0	NA	NA	NA	Sumo1 pseudogene
4933411K16Rik	0	0	0.89586	2.35666	0	1.06914	1.01346	2.40529	0.32946	NA	RIKEN cDNA 4933411K16 gene
4933412E12Rik	1.61731	2.64894	2.40697	4.62647	4.03616	4.12703	11.2038	2.23805	0.00208406	0.00550159	RIKEN cDNA 4933412E12 gene
4933412E24Rik	0	0	0	0	0	0	0	NA	NA	NA	RIKEN cDNA 4933412E24 gene
4933412O06Rik	0	0	0	0	0	0	0	NA	NA	NA	RIKEN cDNA 4933412O06 gene
4933413G19Rik	0	0	2.15149	0	0	0	0.573813	-2.54548	0.466	NA	NA
4933413J09Rik	0	0	2.40697	1.02181	0	1.06914	1.07204	-1.02742	0.670735	NA	RIKEN cDNA 4933413J09 gene
4933413L06Rik	0	0	0	0	0	0	0	NA	NA	NA	RIKEN cDNA 4933413L06 gene
4933415F23Rik	0	0	0	0	0	0	0	NA	NA	NA	NA
4933416C03Rik	0	0	0	0	0	0	0	NA	NA	NA	NA
4933416E03Rik	0	0	0	0	0	0	0	NA	NA	NA	RIKEN cDNA 4933416E03 gene
4933416I08Rik	0	0	0	0	0	0	0	NA	NA	NA	RIKEN cDNA 4933416I08 gene
4933416M06Rik	0	0	0	0	0	0	0	NA	NA	NA	RIKEN cDNA 4933416M06 gene
4933416M07Rik	0	0	0.89586	2.35666	2.70092	0	1.74746	3.28199	0.111936	0.182703	RIKEN cDNA 4933416M07 gene
4933417A18Rik	0	0	0	0	0	0	0	NA	NA	NA	RIKEN cDNA 4933417A18 gene
4933417D19Rik	1.02433	0.909716	0	1.02181	1.67847	1.67643	1.2234	1.52745	0.448336	NA	RIKEN cDNA 4933417D19 gene
4933417E11Rik	0	0.909716	0	0	0	0	0.146446	-0.738061	0.856465	NA	RIKEN cDNA 4933417E11 gene
4933417G07Rik	0	0	0	0	0	0	0	NA	NA	NA	SEC13 homolog pseudogene
4933417O13Rik	0	0	0	0	0	0	0	NA	NA	NA	RIKEN cDNA 4933417O13 gene
4933421I07Rik	0	0	0	0	0	0	0	NA	NA	NA	RIKEN cDNA 4933421I07 gene
4933421O10Rik	5.53905	5.59838	5.87451	5.74291	5.52726	4.71469	45.5904	-0.292556	0.417596	0.530879	RIKEN cDNA 4933421O10 gene
4933422A05Rik	0	1.46328	0	0	0	0	0.292892	-1.57516	0.696863	NA	RIKEN cDNA 4933422A05 gene
4933424G05Rik	0	0.909716	0	2.35666	1.67847	2.1025	1.74932	3.28145	0.0869183	0.147551	RIKEN cDNA 4933424G05 gene
4933424G06Rik	0	0.909716	0.89586	0	0	2.1025	0.838987	0.890474	0.734316	NA	RIKEN cDNA 4933424G06 gene
4933425B07Rik	0	0	0	0	0	0	0	NA	NA	NA	RIKEN cDNA 4933425B07 gene
4933425L06Rik	0	0	0	0	0	0	0	NA	NA	NA	NA
4933427D06Rik	0	0	0	2.62112	1.67847	3.1189	2.50673	4.88694	0.00637856	0.0150638	RIKEN cDNA 4933427D06 gene
4933427D14Rik	8.31019	8.24861	8.65139	8.61303	8.75613	8.54412	369.14	0.22528	0.140534	0.221198	RIKEN cDNA 4933427D14 gene
4933427E11Rik	1.02433	2.17463	1.84083	2.35666	3.12152	2.69841	4.07444	1.26014	0.254412	0.359142	RIKEN cDNA 4933427E11 gene
4933427E13Rik	0	0	0	0	0	0	0	NA	NA	NA	RIKEN cDNA 4933427E13 gene
4933427G17Rik	1.02433	1.86236	2.40697	2.62112	1.07069	3.93322	4.75044	1.34506	0.23707	0.339918	NA
4933427I22Rik	0	0	0	0	0	0	0	NA	NA	NA	RIKEN cDNA 4933427I22 gene
4933428C19Rik	0	0	0	0	0	0	0	NA	NA	NA	RIKEN cDNA 4933428C19 gene
4933428G20Rik	0	0	0	0	1.67847	0	0.366812	2.10984	0.601078	NA	RIKEN cDNA 4933428G20 gene
4933429K18Rik	0	0	0	0	0	0	0	NA	NA	NA	RIKEN cDNA 4933429K18 gene
4933429O19Rik	0	0	0	0	0	2.1025	0.549088	2.69265	0.448826	NA	RIKEN cDNA 4933429O19 gene
4933430H16Rik	0	0	0	0	0	0	0	NA	NA	NA	RIKEN cDNA 4933430H16 gene
4933430I17Rik	2.62528	3.00529	1.84083	2.35666	3.44678	2.43101	5.53335	0.316891	0.738785	0.811182	RIKEN cDNA 4933430I17 gene
4933430M04Rik	0	0	0	0	0	0	0	NA	NA	NA	RIKEN cDNA 4933430M04 gene
4933430N04Rik	0	0	0	0	0	0	0	NA	NA	NA	RIKEN cDNA 4933430N04 gene
4933431E20Rik	6.23742	6.3547	6.10846	6.74332	6.78062	6.55987	88.6182	0.466516	0.0565454	0.102785	RIKEN cDNA 4933431E20 gene
4933431G14Rik	0	0	0	0	0	0	0	NA	NA	NA	RIKEN cDNA 4933431G14 gene
4933432G23Rik	0	0	0	0	0	0	0	NA	NA	NA	RIKEN cDNA 4933432G23 gene
4933432I03Rik	0	0	0	0	0	0	0	NA	NA	NA	RIKEN cDNA 4933432I03 gene
4933432I09Rik	0	0	0	0	0	0	0	NA	NA	NA	RIKEN cDNA 4933432I09 gene
4933432K03Rik	0	0	0	0	0	0	0	NA	NA	NA	RIKEN cDNA 4933432K03 gene
4933433C11Rik	0	0	0	0	0	0	0	NA	NA	NA	NA
4933433F19Rik	0	0	0	0	0	0	0	NA	NA	NA	RIKEN cDNA 4933433F19 gene
4933433G08Rik	0	0	0	0	0	0	0	NA	NA	NA	RIKEN cDNA 4933433G08 gene
4933433G15Rik	3.21289	2.64894	1.84083	4.12824	2.9265	3.29063	8.00028	1.00274	0.222891	0.323203	RIKEN cDNA 4933433G15 gene
4933433G19Rik	3.50336	3.73351	3.3879	3.84759	3.71202	3.58277	11.432	0.184674	0.772601	0.837688	RIKEN cDNA 4933433G19 gene
4933433H22Rik	0	0	2.8125	3.49884	3.2933	3.82559	6.38521	2.3802	0.0300581	0.0595114	RIKEN cDNA 4933433H22 gene
4933434E20Rik	9.48697	9.44301	9.53208	9.68529	9.63575	9.7199	768.347	0.193131	0.070168	0.123318	RIKEN cDNA 4933434E20 gene
4933436E23Rik	0	0	0	1.61396	0	0	0.343486	2.0275	0.616003	NA	RIKEN cDNA 4933436E23 gene
4933436H12Rik	0	0	0	0	0	0	0	NA	NA	NA	RIKEN cDNA 4933436H12 gene
4933436I01Rik	0	0	0	0	0	0	0	NA	NA	NA	RIKEN cDNA 4933436I01 gene
4933438B17Rik	0	0	0	0	0	0	0	NA	NA	NA	RIKEN cDNA 4933438B17 gene
4933438K21Rik	0	0	0	0	0	0	0	NA	NA	NA	RIKEN cDNA 4933438K21 gene
4933439C10Rik	3.50336	3.41487	3.3879	4.28897	3.936	4.58867	14.2315	0.925441	0.115619	0.187562	RIKEN cDNA 4933439C10 gene
4933439K11Rik	7.4826	6.94411	7.56603	6.38261	6.59601	6.92836	131.243	-0.70871	0.00309185	0.00783147	RIKEN cDNA 4933439K11 gene
4933440J02Rik	0	0	0	0	0	0	0	NA	NA	NA	RIKEN cDNA 4933440J02 gene
4933440M02Rik	0	0	0	0	0	0	0	NA	NA	NA	RIKEN cDNA 4933440M02 gene
5031410I06Rik	0	0	0	0	0	0	0	NA	NA	NA	RIKEN cDNA 5031410I06 gene
5031414D18Rik	4.50552	4.72692	4.54712	3.74044	4.37906	3.29063	18.4222	-0.766562	0.151305	0.235284	NA
5031425E22Rik	8.22799	8.18469	8.24371	8.20805	8.47752	8.37786	312.118	0.139577	0.342689	0.45377	RIKEN cDNA 5031425E22 gene
5031425F14Rik	0	0	0	0	0	0	0	NA	NA	NA	RIKEN cDNA 5031425F14 gene
5031426D15Rik	0	0.909716	0	0	0	0	0.146446	-0.738061	0.856465	NA	RIKEN cDNA 5031426D15 gene
5031434C07Rik	0	0	0	0	0	0	0	NA	NA	NA	RIKEN cDNA 5031434C07 gene
5031434O11Rik	2.62528	1.46328	1.44437	1.61396	1.67847	3.58277	3.98207	0.834277	0.479764	0.59096	RIKEN cDNA 5031434O11 gene
5031439G07Rik	10.6739	10.4868	10.4937	10.4945	10.8744	10.6487	1571.64	0.127205	0.267474	0.3735	RIKEN cDNA 5031439G07 gene
5033403F01Rik	2.03634	2.17463	2.62394	3.20847	2.43343	3.70928	6.0844	1.06258	0.243194	0.346509	RIKEN cDNA 5033403F01 gene
5033403H07Rik	0	0	0	0	0	0	0	NA	NA	NA	RIKEN cDNA 5033403H07 gene
5033404E19Rik	0	0	0	0	0	0	0	NA	NA	NA	NSA2 ribosome biogenesis homolog pseudogene
5033406O09Rik	2.62528	2.64894	1.84083	2.62112	3.12152	1.67643	4.67933	0.214226	0.833967	0.883434	RIKEN cDNA 5033406O09 gene
5033428I22Rik	0	0	0	0	0	0	0	NA	NA	NA	RIKEN cDNA 5033428I22 gene
5330411J11Rik	0	0	0	0	0	0	0	NA	NA	NA	RIKEN cDNA 5330411J11 gene
5330413P13Rik	0	0	0	0	0	0	0	NA	NA	NA	RIKEN cDNA 5330413P13 gene
5330417C22Rik	1.02433	1.86236	1.44437	1.02181	0	1.06914	1.25335	-1.34133	0.499986	0.610154	RIKEN cDNA 5330417C22 gene
5330426P16Rik	6.49065	6.57013	6.27806	3.84759	5.04057	4.83058	55.385	-1.84012	1.62e-07	8.39e-07	NA
5330434G04Rik	0	0	0	0	0	0	0	NA	NA	NA	RIKEN cDNA 5330434G04 gene
5330439B14Rik	0	0	0	0	0	0	0	NA	NA	NA	RIKEN cDNA 5330439B14 gene
5430401F13Rik	0	0	0	0	0	0	0	NA	NA	NA	RIKEN cDNA 5430401F13 gene
5430402E10Rik	0	0	0	0	0	0	0	NA	NA	NA	RIKEN cDNA 5430402E10 gene
5430402O13Rik	0	0	0.89586	2.62112	1.67847	1.06914	1.55201	3.09787	0.125336	0.200986	RIKEN cDNA 5430402O13 gene
5430403N17Rik	0	0	0	0	0	0	0	NA	NA	NA	RIKEN cDNA 5430403N17 gene
5430405H02Rik	5.04676	4.28186	4.54712	5.3998	5.13396	4.65305	28.7295	0.457846	0.294528	0.402847	RIKEN cDNA 5430405H02 gene
5430416N02Rik	7.49919	7.3767	7.59843	7.62803	7.75211	7.78552	194.825	0.229798	0.188167	0.281471	RIKEN cDNA 5430416N02 gene
5430416O09Rik	0	0	0	0	0	0	0	NA	NA	NA	NA
5430419D17Rik	0	0	0	0	0	0	0	NA	NA	NA	NA
5430421F17Rik	1.02433	0	0	0	0	0	0.172335	-0.738061	0.856465	NA	RIKEN cDNA 5430421F17 gene
5430421N21Rik	0	0	0	2.84454	2.10478	0	1.58068	4.22507	0.0567328	0.103059	NA
5430425K12Rik	3.74503	2.83809	2.62394	3.74044	2.10478	4.03338	9.12741	0.401976	0.611467	0.709588	RIKEN cDNA 5430425K12 gene
5430427M07Rik	0	0	0	0	0	0	0	NA	NA	NA	RIKEN cDNA 5430427M07 gene
5430427O19Rik	0	0	1.44437	0	0	0	0.286906	-1.5494	0.701749	NA	RIKEN cDNA 5430427O19 gene
5430428K19Rik	0	0	0	0	0	0	0	NA	NA	NA	RIKEN cDNA 5430428K19 gene
5430431A17Rik	1.02433	1.46328	0	0	0	0	0.465227	-2.23091	0.517634	NA	RIKEN cDNA 5430431A17 gene
5430434I15Rik	0	0	0	0	0	0	0	NA	NA	NA	RIKEN cDNA 5430434I15 gene
5430437J10Rik	1.02433	0	0	1.61396	0	0	0.515821	1.06935	0.752019	NA	RIKEN cDNA 5430437J10 gene
5430440P10Rik	0	0	2.15149	0	1.67847	0	0.940625	-0.670127	0.80374	NA	RIKEN cDNA 5430440P10 gene
5530400C23Rik	0	0	0	0	0	0	0	NA	NA	NA	RIKEN cDNA 5530400C23 gene
5530401A14Rik	0	0	0	0	0	0	0	NA	NA	NA	RIKEN cDNA 5530401A14 gene
5530601H04Rik	7.04788	7.13658	7.00435	5.92521	6.18047	6.47337	102.927	-0.86425	0.00031091	0.000963752	RIKEN cDNA 5530601H04 gene
5730403I07Rik	0	0	0	1.02181	0	1.67643	0.537802	2.66601	0.414125	NA	RIKEN cDNA 5730403I07 gene
5730405O15Rik	3.21289	1.46328	2.8125	2.03259	3.2933	1.67643	5.02428	-0.181584	0.861319	0.903634	RIKEN cDNA 5730405O15 gene
5730408K05Rik	3.50336	2.43119	0.89586	1.61396	0	2.43101	3.67463	-1.2587	0.341859	0.453056	RIKEN cDNA 5730408K05 gene
5730409E04Rik	3.62925	3.8258	4.64962	5.65713	5.22166	5.30145	28.8112	1.34347	0.00281867	0.00721746	RIKEN cDNA 5730409E04Rik gene
5730412P04Rik	0	0	0	0	0	0	0	NA	NA	NA	RIKEN cDNA 5730412P04 gene
5730416F02Rik	0	0	0	2.35666	0	0	0.686973	3.02602	0.353246	NA	capping protein (actin filament), gelsolin-like pseudogene
5730420D15Rik	0	1.46328	0	1.02181	1.07069	0	0.648041	0.263399	0.927143	NA	RIKEN cDNA 5730420D15 gene
5730422E09Rik	0	0.909716	2.40697	0	0	0	0.863712	-3.13642	0.253244	NA	NA
5730435O14Rik	0	0	0	0	0	0	0	NA	NA	NA	RIKEN cDNA 5730435O14 gene
5730455P16Rik	8.94599	8.89592	8.77559	9.16215	8.91585	8.84216	486.105	0.10733	0.425281	0.538341	RIKEN cDNA 5730455P16 gene
5730457N03Rik	0	0	0	0	0	0	0	NA	NA	NA	NA
5730460C07Rik	0	0	0	0	0	0	0	NA	NA	NA	RIKEN cDNA 5730460C07 gene
5730480H06Rik	0	1.86236	0.89586	2.35666	2.9265	3.58277	4.2005	2.592	0.0386312	0.073977	RIKEN cDNA 5730480H06 gene
5730488B01Rik	0	0	0	0	0	0	0	NA	NA	NA	RIKEN cDNA 5730488B01 gene
5730507C01Rik	3.85221	4.98885	4.31729	2.35666	3.58549	4.21497	15.9714	-0.959907	0.127898	0.204327	RIKEN cDNA 5730507C01 gene
5730508B09Rik	8.20795	8.10406	8.32727	9.37414	9.06854	9.2434	448.77	1.02075	1.96e-13	1.97e-12	NA
5730522E02Rik	1.02433	0	0	0	0	0	0.172335	-0.738061	0.856465	NA	RIKEN cDNA 5730522E02 gene
5730559C18Rik	9.57174	9.42284	9.37637	9.65978	9.74339	9.57579	755.855	0.203105	0.0744081	0.129726	NA
5830411N06Rik	0	0	0	0	0	0	0	NA	NA	NA	RIKEN cDNA 5830411N06 gene
5830415F09Rik	7.86822	7.4726	7.56603	6.23253	6.04277	6.67288	139.652	-1.31434	9.45e-09	5.69e-08	NA
5830416I19Rik	3.36542	3.29083	3.60755	5.21203	4.94072	4.45058	19.3209	1.56459	0.00317768	0.00803007	RIKEN cDNA 5830416I19 gene
5830416P10Rik	4.4383	4.98885	4.59928	7.17227	7.04387	6.68833	75.1649	2.32819	1.33e-14	1.49e-13	NA
5830417I10Rik	9.58346	9.58016	9.78243	9.87455	9.85388	9.71802	852.265	0.165077	0.142564	0.223972	gon-4-like pseudogene
5830418P13Rik	1.61731	1.86236	0.89586	5.1295	4.77666	4.83058	15.5725	3.9925	3.4e-07	1.68e-06	RIKEN cDNA 5830418P13 gene
5830428M24Rik	3.50336	2.43119	2.62394	3.74044	4.12982	4.52127	11.7889	1.36907	0.0440747	0.0830103	RIKEN cDNA 5830428M24 gene
5830432E09Rik	6.96672	6.74577	6.4863	5.90053	6.89174	6.62553	98.8792	-0.218366	0.430354	0.54327	RIKEN cDNA 5830432E09 gene
5830444B04Rik	2.62528	4.14526	2.40697	4.12824	3.44678	3.58277	10.5903	0.509249	0.490037	0.60067	RIKEN cDNA 5830444B04 gene
5830454E08Rik	4.80138	4.3456	4.11717	2.62112	3.936	2.92392	14.7693	-1.26475	0.0426605	0.0807045	RIKEN cDNA 5830454E08 gene
5830473C10Rik	0	0	0	0	0	0	0	NA	NA	NA	NA
5930403L14Rik	2.03634	1.46328	0.89586	3.62469	3.12152	3.29063	5.5906	2.31239	0.0236587	0.0483235	RIKEN cDNA 5930403L14 gene
5930412G12Rik	2.62528	3.8258	3.60755	2.84454	2.10478	3.58277	8.33423	-0.538581	0.502565	0.612611	NA
5930430L01Rik	5.80226	5.59838	5.97663	6.01989	5.80792	5.91412	57.0724	0.118285	0.693238	0.775388	RIKEN cDNA 5930430L01 gene
5930438M14Rik	0	0	0	0	0	0	0	NA	NA	NA	RIKEN cDNA 5930438M14 gene
6030407O03Rik	0	0	0	0	0	0	0	NA	NA	NA	RIKEN cDNA 6030407O03 gene
6030408B16Rik	1.61731	0.909716	0	0	1.07069	1.67643	1.04058	0.179939	0.935733	NA	NA
6030419C18Rik	7.67736	7.75673	7.69148	7.86965	8.57649	8.22739	256.171	0.5451	0.00353045	0.00881703	NA
6030440G07Rik	0	0	0	0	0	0	0	NA	NA	NA	RIKEN cDNA 6030440G07 gene
6030443J06Rik	4.4383	3.15512	4.04378	3.84759	4.03616	3.93322	14.5266	-0.0257922	0.965618	0.976863	RIKEN cDNA 6030443J06 gene
6030458C11Rik	8.68475	8.90388	8.86619	8.51077	8.36646	8.30959	393.868	-0.424986	0.00219283	0.00576279	RIKEN cDNA 6030458C11 gene
6030466F02Rik	0	0	0	0	0	0	0	NA	NA	NA	RIKEN cDNA 6030466F02 gene
6030468B19Rik	0	0	0	0	1.07069	1.06914	0.366436	2.10806	0.580139	NA	RIKEN cDNA 6030468B19 gene
6030469F06Rik	0	0	0	0	0	0	0	NA	NA	NA	RIKEN cDNA 6030469F06 gene
6030471H07Rik	0	0	0	0	0	0	0	NA	NA	NA	RIKEN cDNA 6030471H07 gene
6030498E09Rik	0	0	0	0	0	0	0	NA	NA	NA	RIKEN cDNA 6030498E09 gene
6230400D17Rik	2.03634	1.86236	2.40697	1.61396	2.70092	0	2.93413	-0.412953	0.758914	0.827491	RIKEN cDNA 6230400D17 gene
6330403A02Rik	0	0	0	0	0	0	0	NA	NA	NA	NA
6330403K07Rik	1.02433	2.17463	1.44437	1.02181	2.10478	1.06914	1.95002	-0.222451	0.885403	0.919645	RIKEN cDNA 6330403K07 gene
6330407A03Rik	0	0	0	0	0	0	0	NA	NA	NA	RIKEN cDNA 6330407A03 gene
6330408A02Rik	7.16685	6.94411	6.58013	6.17196	6.49402	6.83431	105.476	-0.393933	0.124675	0.200085	NA
6330409D20Rik	0	0	0	0	0	0	0	NA	NA	NA	RIKEN cDNA 6330409D20 gene
6330410L21Rik	0	0	0	0	0	0	0	NA	NA	NA	RIKEN cDNA 6330410L21 gene
6330415B21Rik	0	0	0	0	0	0	0	NA	NA	NA	RIKEN cDNA 6330415B21 gene
6330415G19Rik	2.36065	2.83809	3.3879	1.61396	2.10478	1.06914	4.36918	-1.62001	0.144712	0.226697	RIKEN cDNA 6330415G19 gene
6330416G13Rik	7.21784	6.75754	7.39951	6.98546	7.15943	7.01666	136.51	-0.0941939	0.671637	0.758351	NA
6330418K02Rik	2.36065	2.43119	2.15149	2.03259	2.70092	2.69841	4.34279	0.23248	0.82073	0.874612	RIKEN cDNA 6330418K02 gene
6330549D23Rik	4.04528	4.67824	4.59928	4.43357	4.71754	3.82559	20.4083	-0.105346	0.835111	0.884379	RIKEN cDNA 6330549D23 gene
6430411K18Rik	0	0	0	0	0	0	0	NA	NA	NA	RIKEN cDNA 6430411K18 gen
6430503K07Rik	0	0	0	0	0	0	0	NA	NA	NA	RIKEN cDNA 6430503K07 gene
6430531B16Rik	3.62925	3.29083	4.54712	6.065	5.68986	4.93785	31.46	1.77553	0.000204428	0.00065429	NA
6430548M08Rik	9.13827	9.24832	9.13712	8.16726	8.4864	8.54412	458.018	-0.769989	3.1e-08	1.76e-07	RIKEN cDNA 6430548M08 gene
6430550D23Rik	3.0423	2.64894	2.62394	3.03795	3.12152	3.29063	6.89602	0.428728	0.600589	0.700837	RIKEN cDNA 6430550D23 gene
6430562O15Rik	1.61731	0	0	3.49884	3.71202	2.43101	4.81169	3.81585	0.00655891	0.015438	RIKEN cDNA 6430562O15 gene
6430571L13Rik	0	2.17463	1.84083	1.61396	2.10478	1.67643	2.27591	0.285626	0.847144	0.89309	RIKEN cDNA 6430571L13 gene
6430573F11Rik	5.8803	5.57197	5.97663	2.62112	2.43343	3.82559	31.5297	-2.87744	8.14e-09	4.97e-08	NA
6430584L05Rik	0	1.46328	0	0	0	0	0.292892	-1.57516	0.696863	NA	RIKEN cDNA 6430584L05 gene
6430706D22Rik	0	0	0	0	0	0	0	NA	NA	NA	RIKEN cDNA 6430706D22 gene
6430710C18Rik	0	0.909716	0	0	0	0	0.146446	-0.738061	0.856465	NA	RIKEN cDNA 6430710C18 gene
6530402F18Rik	4.6902	4.86382	4.18701	1.61396	4.12982	3.70928	16.7993	-1.20172	0.057805	0.104737	RIKEN cDNA 6530402F18 gene
6530403H02Rik	0	0	0	0	0	0	0	NA	NA	NA	RIKEN cDNA 6530403H02 gene
6530411M01Rik	0	0	0	0	0	0	0	NA	NA	NA	RIKEN cDNA 6530411M01 gene
6720468P15Rik	0	0	0	0	0	0	0	NA	NA	NA	RIKEN cDNA 6720468P15 gene
6720483E21Rik	1.02433	0.909716	0	0	2.10478	0	0.868999	0.797599	0.758261	NA	RIKEN cDNA 6720483E21 gene
6720489N17Rik	7.00206	6.97467	7.36226	4.21084	5.30434	6.17755	90.4844	-1.71066	9.4e-07	4.38e-06	RIKEN cDNA 6720489N17 gene
6820408C15Rik	0	1.46328	0	0	0	1.06914	0.475921	-0.616658	0.859559	NA	RIKEN cDNA 6820408C15 gene
6820431F20Rik	9.77611	9.92341	9.95374	10.7575	10.3918	10.3662	1204.69	0.63042	2.8e-07	1.41e-06	cadherin 11 pseudogene
7420426K07Rik	0	0	0	0	0	0	0	NA	NA	NA	RIKEN cDNA 7420426K07 gene
7420461P10Rik	0	0	0	0	0	0	0	NA	NA	NA	NA
7420700N18Rik	0	0	0	1.02181	0	0	0.171743	1.18549	0.771412	NA	RIKEN cDNA 7420700N18 gene
7420701I03Rik	0	0	0	0	0	0	0	NA	NA	NA	RIKEN cDNA 7420701I03 gene
7530416G11Rik	0	0.909716	0	0	0	0	0.146446	-0.738061	0.856465	NA	RIKEN cDNA 7530416G11 gene
7630403G23Rik	0	0	0	0	0	0	0	NA	NA	NA	RIKEN cDNA 7630403G23 gene
8030411F24Rik	0	0	0	0	0	0	0	NA	NA	NA	NA
8030423F21Rik	0	1.46328	0	0	0	0	0.292892	-1.57516	0.696863	NA	RIKEN cDNA 8030423F21 gene
8030423J24Rik	0	0	0	0	0	0	0	NA	NA	NA	RIKEN cDNA 8030423J24 gene
8030442B05Rik	0	0	0	0	0	0	0	NA	NA	NA	RIKEN cDNA 8030442B05 gene
8030443G20Rik	0	0	0	0	0	0	0	NA	NA	NA	RIKEN cDNA 8030443G20 gene
8030451O07Rik	0	0	0	0	0	0	0	NA	NA	NA	RIKEN cDNA 8030451O07 gene
8030455M16Rik	0	0	0	0	0	0	0	NA	NA	NA	RIKEN cDNA 8030455M16 gene
8030462N17Rik	8.5795	8.37998	8.79809	8.5862	8.50837	8.72723	387.849	0.0137786	0.926765	0.949554	RIKEN cDNA 8030462N17 gene
8430408G22Rik	7.65533	7.80287	7.01399	7.67243	7.49483	6.94131	175.903	-0.126029	0.598438	0.699196	NA
8430419L09Rik	6.9786	7.15448	7.53289	7.64298	7.61307	7.61012	173.135	0.380236	0.0540685	0.0988319	NA
8430422H06Rik	0	0	0	0	0	0	0	NA	NA	NA	RIKEN cDNA 8430422H06 gene
8430423G03Rik	0	0	0	1.02181	0	0	0.171743	1.18549	0.771412	NA	RIKEN cDNA 8430423G03 gene
8430426J06Rik	0	0	0	0	0	0	0	NA	NA	NA	RIKEN cDNA 8430426J06 gene
8430429K09Rik	5.13431	5.21046	4.83507	5.46856	5.94308	5.65587	41.8187	0.649743	0.0659386	0.117107	RIKEN cDNA 8430429K09 gene
8430430B14Rik	0	1.86236	1.44437	0	1.67847	1.67643	1.45912	-0.0150575	0.993715	0.995929	RIKEN cDNA 8430430B14 gene
8430431K14Rik	0	0	0	0	0	0	0	NA	NA	NA	RIKEN cDNA 8430431K14 gene
8430436N08Rik	0	0	0	0	0	0	0	NA	NA	NA	RIKEN cDNA 8430436N08 gene
8430437L04Rik	0	0	0	0	0	0	0	NA	NA	NA	RIKEN cDNA 8430437L04 gene
9030025P20Rik	8.05369	8.09017	8.08356	8.55492	8.4641	8.17902	303.755	0.3336	0.0308123	0.0608421	RIKEN cDNA 9030025P20 gene
9030204H09Rik	0	0	0	0	0	0	0	NA	NA	NA	RIKEN cDNA 9030204H09 gene
9030404E10Rik	3.95197	3.15512	3.3879	1.61396	3.2933	2.1025	7.66851	-1.17084	0.169641	0.258513	RIKEN cDNA 9030404E10 gene
9030612E09Rik	0	0	0	0	0	0	0	NA	NA	NA	RIKEN cDNA 9030612E09 gene
9030617O03Rik	10.4036	10.3439	10.3697	10.7236	10.6878	10.4682	1454.7	0.258784	0.0112166	0.0250081	NA
9030619P08Rik	0	0	0	0	0	0	0	NA	NA	NA	lymphocyte antigen 6 complex pseudogene
9030624G23Rik	4.6902	4.90671	4.96001	4.94876	4.71754	5.37964	29.9606	0.187998	0.648374	0.739818	RIKEN cDNA 9030624G23 gene
9030624J02Rik	10.2926	10.078	10.0623	10.2697	10.2953	10.1406	1169.69	0.0896337	0.404583	0.517561	NA
9030625G05Rik	0	0	0	0	0	0	0	NA	NA	NA	RIKEN cDNA 9030625G05 gene
9130008F23Rik	8.37453	8.37998	8.38413	9.99744	9.63973	9.49247	588.888	1.34937	5.79e-21	1.08e-19	RIKEN cDNA 9130008F23 gene
9130011E15Rik	7.76912	8.02353	8.04176	8.17242	7.90566	7.8894	250.212	0.0441741	0.791567	0.852052	NA
9130015A21Rik	0	1.86236	0	2.35666	2.70092	0	2.04334	1.84463	0.321605	0.431166	RIKEN cDNA 9130015A21 gene
9130015L21Rik	0	0	0	0	0	0	0	NA	NA	NA	RIKEN cDNA 9130015L21 gene
9130019O22Rik	6.67712	6.74577	6.66823	7.14101	6.67582	6.97948	112.489	0.250395	0.267505	0.3735	RIKEN cDNA 9130019O22 gene
9130019P16Rik	0	0	0	0	0	0	0	NA	NA	NA	RIKEN cDNA 9130019P16 gene
9130023H24Rik	5.66199	5.86081	5.93665	5.87543	5.7501	6.34282	59.615	0.18843	0.535734	0.64247	RIKEN cDNA 9130023H24 gene
9130024F11Rik	3.50336	4.21518	4.31729	2.84454	3.2933	3.70928	12.3193	-0.80119	0.2172	0.316616	RIKEN cDNA 9130024F11 gene
9130204L05Rik	0	0	0	0	0	0	0	NA	NA	NA	NA
9130209A04Rik	0	0	0	0	0	0	0	NA	NA	NA	RIKEN cDNA 9130209A04 gene
9130221F21Rik	0	0	0	0	0	0	0	NA	NA	NA	RIKEN cDNA 9130221F21 gene
9130221H12Rik	5.04676	4.81961	5.24834	4.84912	5.38254	5.4172	34.4289	0.192921	0.619475	0.71693	RIKEN cDNA 9130221H12 gene
9130227L01Rik	0	0	0	0	0	0	0	NA	NA	NA	RIKEN cDNA 9130227L01 gene
9130230L23Rik	0	1.46328	0.89586	0	0	0	0.436345	-2.15057	0.542488	NA	RIKEN cDNA 9130230L23 gene
9130401M01Rik	10.1954	10.159	10.1203	9.44624	9.55363	9.50124	932.774	-0.658207	1.3e-10	9.76e-10	RIKEN cDNA 9130401M01 gene
9130409I23Rik	0	0	0.89586	1.02181	0	0	0.315196	0.22372	0.956276	NA	RIKEN cDNA 9130409I23 gene
9130409J20Rik	1.61731	0	0	0	0	0	0.344669	-1.77999	0.658369	NA	NA
9230009I02Rik	0	0	0	0	0	0	0	NA	NA	NA	RIKEN cDNA 9230009I02 gene
9230102K24Rik	0	0	0	0	0	0	0	NA	NA	NA	RIKEN cDNA 9230102K24 gene
9230102O04Rik	0	0	0	0	0	0	0	NA	NA	NA	RIKEN cDNA 9230102O04 gene
9230104L09Rik	0	0	0	0	0	0	0	NA	NA	NA	NA
9230105E05Rik	0	1.46328	0	2.03259	1.67847	1.06914	1.35796	1.83555	0.368915	0.481564	RIKEN cDNA 9230105E05 gene
9230110C19Rik	6.49065	6.84835	6.96513	6.72937	6.4763	6.87537	106.107	-0.0827382	0.729083	0.804077	NA
9230110F15Rik	0	0	0	0	0	0	0	NA	NA	NA	NA
9230112D13Rik	0	0	0	0	0	0	0	NA	NA	NA	RIKEN cDNA 9230112D13 gene
9230112J17Rik	3.36542	1.86236	3.26411	0	3.2933	2.92392	5.99031	-0.42013	0.686255	0.769781	RIKEN cDNA 9230112J17 gene
9230114K14Rik	5.60183	5.88246	5.48854	5.62736	5.56128	5.96574	50.9336	0.0620471	0.846913	0.89298	RIKEN cDNA 9230114K14 gene
9230116L04Rik	1.02433	1.46328	0.89586	1.02181	2.10478	0	1.33064	0.240748	0.899459	0.928966	RIKEN cDNA 9230116L04 gene
9230116N13Rik	5.63222	6.13782	5.59513	5.56592	5.17848	5.91412	51.0399	-0.232749	0.492604	0.603186	RIKEN cDNA 9230116N13 gene
9230117E06Rik	0	0	2.15149	1.02181	0	0	0.745556	-1.58791	0.590308	NA	RIKEN cDNA 9230117E06 gene
9330020H09Rik	3.0423	2.17463	4.25362	2.03259	2.10478	3.1189	7.1513	-1.04231	0.254503	0.359203	RIKEN cDNA 9330020H09 gene
9330102E08Rik	4.74686	5.40251	4.79089	5.08639	3.82835	3.93322	25.7144	-0.630797	0.19972	0.295859	RIKEN cDNA 9330102E08 gene
9330111N05Rik	1.61731	0.909716	1.44437	1.02181	1.07069	1.06914	1.3162	-0.525359	0.772627	0.837688	RIKEN cDNA 9330111N05 gene
9330117O12Rik	0	0	0	0	0	0	0	NA	NA	NA	RIKEN cDNA 9330117O12 gene
9330133O14Rik	6.49065	6.50184	6.27806	6.9009	6.26548	6.82036	93.6001	0.266474	0.297174	0.405638	RIKEN cDNA 9330133O14 gene
9330136K24Rik	4.3678	4.52148	4.54712	4.50078	3.2933	4.29785	18.8506	-0.380179	0.472464	0.583705	RIKEN cDNA 9330136K24 gene
9330151L19Rik	3.85221	3.91254	3.60755	3.62469	3.44678	3.1189	11.2694	-0.416592	0.521384	0.629336	RIKEN cDNA 9330151L19 gene
9330158H04Rik	0	0	0	0	0	0	0	NA	NA	NA	RIKEN cDNA 9330158H04 gene
9330159F19Rik	0	0	0	0	0	0	0	NA	NA	NA	RIKEN cDNA 9330159F19 gene
9330159M07Rik	3.21289	3.15512	3.88474	2.03259	2.10478	2.69841	6.97254	-1.34005	0.121155	0.195216	RIKEN cDNA 9330159M07 gene
9330162012Rik	6.74823	7.07209	6.95516	4.36308	5.04057	5.34107	75.695	-2.0024	5.11e-11	4.01e-10	cDNA RIKEN 9330162012 gene
9330162B11Rik	0	0	0	0	0	0	0	NA	NA	NA	RIKEN cDNA 9330162B11 gene
9330175E14Rik	0	0	0.89586	2.03259	0	2.1025	1.20777	2.69147	0.24225	NA	RIKEN cDNA 9330175E14 gene
9330175M20Rik	0	0	0	0	0	0	0	NA	NA	NA	RIKEN cDNA 9330175M20 gene
9330178D15Rik	0	0	0	0	0	0	0	NA	NA	NA	RIKEN cDNA 9330178D15 gene
9330179D12Rik	2.36065	2.43119	3.1287	4.50078	2.9265	3.82559	9.61604	1.34302	0.0797957	0.137517	RIKEN cDNA 9330179D12 gene
9330182L06Rik	6.38751	5.86081	6.52726	5.25159	5.4201	5.52435	59.1682	-0.898977	0.00432664	0.0106078	RIKEN cDNA 9330182L06 gene
9330182O14Rik	0	0	0	0	0	0	0	NA	NA	NA	RIKEN cDNA 9330182O14 gene
9330188P03Rik	0	0	0	0	0	0	0	NA	NA	NA	RIKEN cDNA 9330188P03 gene
9330199G10Rik	0	0	0	0	0	0	0	NA	NA	NA	RIKEN cDNA 9330199G10 gene
9430007A20Rik	0	0	0	0	0	0	0	NA	NA	NA	NA
9430014N10Rik	0	0	0	0	0	0	0	NA	NA	NA	RIKEN cDNA 9430014N10 gene
9430015G10Rik	7.46582	8.03324	7.69747	7.21292	6.8233	7.21097	175.013	-0.662744	0.00152517	0.00414358	RIKEN cDNA 9430015G10 gene
9430016H08Rik	8.36098	8.25692	8.2721	8.36958	8.40911	8.46114	326.819	0.117308	0.402423	0.515407	NA
9430018G01Rik	2.03634	1.46328	0	1.02181	0	0	0.981639	-2.05821	0.404392	NA	RIKEN cDNA 9430018G01 gene
9430019J16Rik	0	0	0	0	0	0	0	NA	NA	NA	RIKEN cDNA 9430019J16 gene
9430020K01Rik	4.95356	4.72692	5.85318	5.46856	5.38254	5.2607	38.9348	0.107892	0.785763	0.847839	NA
9430021M05Rik	0	0	0	0	0	0	0	NA	NA	NA	RIKEN cDNA 9430021M05 gene
9430037G07Rik	2.03634	2.83809	1.44437	2.03259	0	2.43101	3.07638	-0.5511	0.678879	0.763759	RIKEN cDNA 9430037G07 gene
9430038I01Rik	7.78273	7.79718	7.9291	6.64276	7.09121	7.12278	176.001	-0.87725	6.95e-06	2.83e-05	RIKEN cDNA 9430038I01 gene
9430041J12Rik	0	0	0	0	2.70092	0	0.917031	3.43249	0.242677	NA	RIKEN cDNA 9430041J12 gene
9430060I03Rik	1.02433	1.46328	0	0	0	0	0.465227	-2.23091	0.517634	NA	RIKEN cDNA 9430060I03 gene
9430065F17Rik	2.62528	3.00529	3.1287	0	2.70092	2.43101	4.97347	-1.02615	0.338024	0.449325	RIKEN cDNA 9430065F17 gene
9430069I07Rik	0	0	0	0	0	0	0	NA	NA	NA	RIKEN cDNA 9430069I07 gene
9430076C15Rik	2.03634	0	0	1.61396	1.67847	1.06914	1.41033	0.842995	0.670516	0.757499	NA
9430078K24Rik	0	0	0	0	0	0	0	NA	NA	NA	RIKEN cDNA 9430078K24 gene
9430083A17Rik	4.13292	5.37222	4.79089	5.74291	5.26359	4.98864	34.0605	0.523476	0.222312	0.322603	RIKEN cDNA 9430083A17 gene
9430091E24Rik	4.74686	4.40664	4.74532	5.21203	5.38254	5.0377	30.0851	0.59738	0.141414	0.22244	RIKEN cDNA 9430091E24 gene
9530002B09Rik	0	0	0	0	0	0	0	NA	NA	NA	RIKEN cDNA 9530002B09 gene
9530003J23Rik	0	0	0	0	0	0	0	NA	NA	NA	RIKEN cDNA 9530003J23 gene
9530014B07Rik	0	0	0	0	0	0	0	NA	NA	NA	RIKEN cDNA 9530014B07 gene
9530020I12Rik	0	0	0	0	0	0	0	NA	NA	NA	RIKEN cDNA 9530020I12 gene
9530026F06Rik	0	0	0	0	0	0	0	NA	NA	NA	RIKEN cDNA 9530026F06 gene
9530026P05Rik	0	0	0	0	0	0	0	NA	NA	NA	RIKEN cDNA 9530026P05 gene
9530027J09Rik	1.02433	0	0	0	1.07069	0	0.355741	0.223721	0.954206	NA	RIKEN cDNA 9530027J09 gene
9530036O11Rik	0	0	0	0	0	0	0	NA	NA	NA	RIKEN cDNA 9530036O11Rik
9530051G07Rik	0	0	0	0	0	0	0	NA	NA	NA	RIKEN cDNA 9530051G07 gene
9530052E02Rik	0	0	0	2.84454	2.43343	0	1.76408	4.38263	0.040522	0.0771778	RIKEN cDNA 9530052E02 gene
9530053A07Rik	6.31442	6.19084	6.16146	8.35604	8.68076	8.32449	212.8	2.25646	2.43e-32	9.45e-31	RIKEN cDNA 9530053A07 gene
9530059O14Rik	1.02433	1.46328	0	0	0	0	0.465227	-2.23091	0.517634	NA	RIKEN cDNA 9530059O14 gene
9530062K07Rik	2.03634	2.43119	2.15149	4.43357	1.67847	3.44408	7.27199	1.58059	0.0896749	0.151246	RIKEN cDNA 9530062K07 gene
9530068E07Rik	11.251	11.4672	11.4117	11.9699	11.7615	11.7516	3153.03	0.451674	4.89e-06	2.05e-05	RIKEN cDNA 9530068E07 gene
9530077C05Rik	3.74503	4.07178	3.88474	3.94733	3.44678	4.29785	14.1659	0.0318362	0.956808	0.970462	RIKEN cDNA 9530077C05 gene
9530080O11Rik	2.62528	1.46328	0	0	2.10478	1.67643	2.07084	-0.319784	0.85111	0.896331	RIKEN cDNA 9530080O11 gene
9530082P21Rik	7.05911	7.13658	7.09796	7.57444	7.46818	7.28395	154.762	0.3513	0.0677245	0.11975	RIKEN cDNA 9530082P21 gene
9530091C08Rik	0	0.909716	0	0	0	0	0.146446	-0.738061	0.856465	NA	RIKEN cDNA 9530091C08 gene
9630001P10Rik	0	0	0	0	0	0	0	NA	NA	NA	RIKEN cDNA 9630001P10 gene
9630013A20Rik	0	0	0	0	0	0	0	NA	NA	NA	RIKEN cDNA 9630013A20 gene
9630013K17Rik	0	0	0	0	0	0	0	NA	NA	NA	RIKEN cDNA 9630013K17 gene
9630028B13Rik	0	0	0	0	0	0	0	NA	NA	NA	RIKEN cDNA 9630028B13 gene
9630028H03Rik	0	0	0	0	0	0	0	NA	NA	NA	RIKEN cDNA 9630028H03 gene
9630028I04Rik	0	0	0	0	0	0	0	NA	NA	NA	RIKEN cDNA 9630028I04 gene
9830107B12Rik	0	0	0	0	0	0	0	NA	NA	NA	RIKEN cDNA 9830107B12 gene
9830132P13Rik	0	0	0	0	0	0	0	NA	NA	NA	RIKEN cDNA 9830132P13 gene
9830147E19Rik	2.36065	3.41487	3.3879	1.61396	1.67847	3.44408	6.23579	-0.73126	0.442381	0.554968	NA
9830166K06Rik	0	0	0	0	1.07069	0	0.183406	1.18549	0.771412	NA	RIKEN cDNA 9830166K06 gene
9930012K11Rik	6.47396	6.85931	6.71626	7.13044	6.94426	7.01666	116.149	0.341258	0.122186	0.196674	RIKEN cDNA 9930012K11 gene
9930014A18Rik	6.36958	5.92481	6.77414	5.94947	6.28597	6.11034	75.967	-0.280952	0.335008	0.445864	RIKEN cDNA 9930014A18 gene
9930021J03Rik	9.15669	9.12433	9.38197	9.31934	9.3546	9.29979	618.964	0.0985653	0.415929	0.529142	RIKEN cDNA 9930021J03 gene
9930104L06Rik	6.11363	6.57013	6.75126	7.04295	7.03179	6.65727	104.941	0.418848	0.0916302	0.153935	RIKEN cDNA 9930104L06 gene
9930111H07Rik	0	0	0	0	0	0	0	NA	NA	NA	RIKEN cDNA 9930111H07 gene
9930111J21Rik1	0	0	0	0	0	1.06914	0.183029	1.18549	0.771412	NA	RIKEN cDNA 9930111J21 gene 1
9930111J21Rik2	0	0	0	2.03259	0	2.1025	1.06432	3.65278	0.146951	NA	RIKEN cDNA 9930111J21 gene 2
A130010J15Rik	7.94287	7.8254	7.98898	8.09297	7.94484	8.06532	251.371	0.116012	0.459644	0.57153	RIKEN cDNA A130010J15 gene
A130077B15Rik	0	0	0	0	0	0	0	NA	NA	NA	RIKEN cDNA A130077B15 gene
A1bg	0	0	0	0	0	0	0	NA	NA	NA	alpha-1-B glycoprotein
A1cf	0	0	0	0	0	0	0	NA	NA	NA	APOBEC1 complementation factor
A230001M10Rik	0	0	0	0	0	0	0	NA	NA	NA	RIKEN cDNA A230001M10 gene
A230009B12Rik	0	0	0	0	0	0	0	NA	NA	NA	RIKEN cDNA A230009B12 gene
A230020J21Rik	1.61731	0	0	0	0	0	0.344669	-1.77999	0.658369	NA	RIKEN cDNA A230020J21 gene
A230028O05Rik	1.61731	0.909716	0	2.35666	1.67847	2.1025	2.09399	1.75221	0.274647	0.381137	RIKEN cDNA A230028O05 gene
A230046K03Rik	9.67936	9.56183	9.86065	9.6561	9.33507	9.56328	784.776	-0.181623	0.151575	0.235586	NA
A230050P20Rik	3.62925	2.17463	3.1287	3.74044	3.44678	4.29785	10.5956	0.867007	0.224253	0.32485	NA
A230056J06Rik	0	0	0	0	0	0	0	NA	NA	NA	RIKEN cDNA A230056J06 gene
A230056P14Rik	5.0912	4.28186	4.87793	4.28897	4.03616	5.08514	24.474	-0.254322	0.599527	0.700223	RIKEN cDNA A230056P14 gene
A230057D06Rik	0	0	0	0	0	0	0	NA	NA	NA	RIKEN cDNA A230057D06 gene
A230065H16Rik	0	1.86236	1.44437	0	1.07069	0	0.90965	-1.9271	0.44436	NA	NA
A230070E04Rik	0	0	0	0	0	0	0	NA	NA	NA	RIKEN cDNA A230070E04 gene
A230072C01Rik	2.03634	2.83809	2.8125	3.36094	2.43343	2.92392	5.92379	0.400916	0.656155	0.746127	RIKEN cDNA A230072C01 gene
A230072E10Rik	0	1.86236	0.89586	2.35666	1.07069	1.67643	1.81923	1.06337	0.527508	0.634605	RIKEN cDNA A230072E10 gene
A230077H06Rik	0	0	0	0	0	0	0	NA	NA	NA	RIKEN cDNA A230077H06 gene
A230103J11Rik	2.03634	2.17463	0.89586	1.02181	0	0	1.41798	-2.6887	0.191758	0.286023	RIKEN cDNA A230103J11 gene
A230108P19Rik	1.02433	0.909716	1.44437	1.61396	0	2.1025	1.49826	0.556011	0.757926	0.826805	RIKEN cDNA A230108P19 gene
A2m	0	0	0	0	0	0	0	NA	NA	NA	alpha-2-macroglobulin
A330009N23Rik	1.02433	1.46328	2.8125	3.49884	1.67847	2.69841	4.46879	1.01473	0.365348	0.478061	RIKEN cDNA A330009N23 gene
A330015K06Rik	0	0	0	1.02181	0	0	0.171743	1.18549	0.771412	NA	RIKEN cDNA A330015K06 gene
A330023F24Rik	0	1.46328	0.89586	1.02181	0	2.1025	1.15718	0.698687	0.744036	NA	RIKEN cDNA A330023F24 gene
A330032B11Rik	0	0	0	0	0	0	0	NA	NA	NA	RIKEN cDNA A330032B11 gene
A330033J07Rik	3.50336	3.91254	3.3879	0	1.67847	3.1189	7.29249	-1.78965	0.061453	0.110169	RIKEN cDNA A330033J07 gene
A330035P11Rik	4.56974	5.24429	4.64962	5.25159	4.71754	5.77638	33.3283	0.469069	0.268631	0.374524	RIKEN cDNA A330035P11 gene
A330040F15Rik	2.03634	2.17463	1.44437	2.84454	2.10478	0	2.97037	0.196597	0.883738	0.918661	RIKEN cDNA A330040F15 gene
A330041J22Rik	0	0	0	0	0	0	0	NA	NA	NA	RIKEN cDNA A330041J22 gene
A330048O09Rik	2.62528	2.17463	0	2.62112	1.07069	1.06914	2.67261	-0.215792	0.883363	0.918466	RIKEN cDNA A330048O09 gene
A330049N07Rik	0	0	0	0	0	0	0	NA	NA	NA	RIKEN cDNA A330049N07 gene
A330050F15Rik	0	1.46328	1.44437	0	0	0	0.579798	-2.56105	0.415246	NA	NA
A330069E16Rik	3.50336	4.3456	4.493	4.43357	4.71754	4.7738	20.5774	0.486866	0.332831	0.443344	RIKEN cDNA A330069E16 gene
A330070K13Rik	0	0	0	0	0	0	0	NA	NA	NA	RIKEN cDNA A330070K13 gene
A330074K22Rik	1.02433	0	0	0	3.12152	2.69841	2.37133	3.73162	0.0511084	0.0943277	RIKEN cDNA A330074K22 gene
A330076C08Rik	0	0	0	0	1.67847	0	0.366812	2.10984	0.601078	NA	RIKEN cDNA A330076C08 gene
A330076H08Rik	0	0	0	0	0	0	0	NA	NA	NA	RIKEN cDNA A330076H08 gene
A330093E20Rik	0	0	0	0	0	0	0	NA	NA	NA	RIKEN cDNA A330093E20 gene
A330102I10Rik	0	0.909716	0	0	0	1.06914	0.329475	0.22372	0.955525	NA	RIKEN cDNA A330102I10 gene
A3galt2	0	1.46328	0	2.84454	2.9265	2.69841	3.33894	3.33548	0.0286172	0.0569874	alpha 1,3-galactosyltransferase 2 (isoglobotriaosylceramide synthase)
A430005L14Rik	10.1423	10.1777	10.0042	8.71914	8.79239	9.03571	783.161	-1.2566	6.05e-25	1.48e-23	RIKEN cDNA A430005L14 gene
A430033K04Rik	7.57155	7.31435	7.56603	6.86309	6.83725	6.84813	146.475	-0.642929	0.00120671	0.00335281	RIKEN cDNA A430033K04 gene
A430035B10Rik	0	0.909716	0	1.02181	0	1.06914	0.501219	1.1073	0.726071	NA	RIKEN cDNA A430035B10 gene
A430046D13Rik	4.04528	3.91254	5.31224	4.62647	4.52411	4.45058	22.4793	-0.0432354	0.933622	0.954166	Riken cDNA A430046D13 gene
A430078G23Rik	0	0.909716	0	0	1.07069	0	0.329852	0.22372	0.955506	NA	NA
A430078I02Rik	0	0.909716	0	2.03259	0	0	0.661676	1.65246	0.591386	NA	RIKEN cDNA A430078I02 gene
A430085M09Rik	0	0	0	0	0	0	0	NA	NA	NA	RIKEN cDNA A430085M09 gene
A430088P11Rik	1.61731	0.909716	0.89586	0	0	0	0.634568	-2.67334	0.343188	NA	RIKEN cDNA A430088P11 gene
A430089I19Rik	2.03634	2.17463	2.97925	0	0	0	2.25041	-4.51145	0.013404	0.0293594	RIKEN cDNA A430089I19 gene
A430090L17Rik	0	0	0	0	0	1.06914	0.183029	1.18549	0.771412	NA	RIKEN cDNA A430090L17 gene
A430093F15Rik	5.0912	5.34129	4.96001	1.02181	1.67847	3.44408	19.3115	-2.98354	6.55e-06	2.69e-05	RIKEN cDNA A430093F15 gene
A430105I19Rik	9.64624	9.68706	9.60405	11.1505	11.1776	11.0636	1521.27	1.48642	4.69e-56	6.23e-54	NA
A4galt	0	0	0	0	1.07069	0	0.183406	1.18549	0.771412	NA	alpha 1,4-galactosyltransferase
A4gnt	0	0	0	0	0	0	0	NA	NA	NA	alpha-1,4-N-acetylglucosaminyltransferase
A530006G24Rik	0	0	0	0	0	0	0	NA	NA	NA	RIKEN cDNA A530006G24 gene
A530013C23Rik	3.36542	3.00529	2.62394	3.20847	1.67847	1.06914	5.50709	-0.879867	0.380244	0.49315	RIKEN cDNA A530013C23 gene
A530016L24Rik	0	0	0	0	0	0	0	NA	NA	NA	RIKEN cDNA A530016L24 gene
A530032D15Rik	1.02433	0	0	0	0	0	0.172335	-0.738061	0.856465	NA	RIKEN cDNA A530032D15Rik gene
A530046M15Rik	0	0	0	2.84454	2.43343	2.1025	2.31317	4.7724	0.00840154	0.0192875	RIKEN cDNA A530046M15 gene
A530050N04Rik	0	0	0	0	0	0	0	NA	NA	NA	NA
A530053G22Rik	0	0	0	0	0	0	0	NA	NA	NA	RIKEN cDNA A530053G22 gene
A530058N18Rik	0	0	0	0	0	0	0	NA	NA	NA	RIKEN cDNA A530058N18 gene
A530064D06Rik	0	0	0	0	0	0	0	NA	NA	NA	RIKEN cDNA A530064D06 gene
A530065N20Rik	0	0	0	0	0	0	0	NA	NA	NA	RIKEN cDNA A530046M15 gene
A530072M11Rik	2.36065	1.86236	2.15149	3.62469	2.9265	2.1025	5.24119	1.06599	0.278625	0.385254	RIKEN cDNA gene A530072M11
A530088E08Rik	0	0	0	0	0	0	0	NA	NA	NA	RIKEN cDNA A530088E08 gene
A530099J19Rik	0	0	0	0	0	0	0	NA	NA	NA	NA
A630001G21Rik	0	0	0	0	0	0	0	NA	NA	NA	RIKEN cDNA A630001G21 gene
A630010A05Rik	0	0	0	0	0	0	0	NA	NA	NA	RIKEN cDNA A630010A05 gene
A630012P03Rik	0	0	0	0	0	0	0	NA	NA	NA	RIKEN cDNA A630012P03 gene
A630019I02Rik	0	0	0	0	0	0	0	NA	NA	NA	RIKEN cDNA A630019I02 gene
A630020A06	1.61731	1.46328	1.44437	0	1.67847	2.1025	1.84037	-0.0200261	0.990186	0.993645	NA
A630023A22Rik	0	0.909716	0.89586	2.03259	0	0	0.805129	0.818514	0.758068	NA	RIKEN cDNA A630023A22 gene
A630023P12Rik	0	0	0	0	0	0	0	NA	NA	NA	RIKEN cDNA A630023P12 gene
A630033H20Rik	0	0	0	0	0	0	0	NA	NA	NA	NA
A630066F11Rik	5.21685	5.59838	5.59513	4.36308	5.26359	5.45381	38.4668	-0.398328	0.309264	0.418488	RIKEN cDNA A630066F11 gene
A630072M18Rik	1.61731	3.00529	0	2.62112	2.70092	0	3.29198	0.227389	0.87472	0.912811	RIKEN cDNA A630072M18 gene
A630073D07Rik	0	0	0	0	0	0	0	NA	NA	NA	RIKEN cDNA A630073D07 gene
A630075F10Rik	3.36542	3.52909	3.1287	3.74044	3.12152	3.93322	10.3236	0.317108	0.642428	0.73526	RIKEN cDNA A630075F10 gene
A630076J17Rik	0	0.909716	0	0	0	0	0.146446	-0.738061	0.856465	NA	RIKEN cDNA A630076J17 gene
A630077J23Rik	0	0	0	0	0	0	0	NA	NA	NA	RIKEN cDNA A630077J23 gene
A630089N07Rik	5.36899	5.7474	5.2153	4.43357	5.59451	4.12703	35.5996	-0.617132	0.159437	0.245702	RIKEN cDNA A630089N07 gene
A630095E13Rik	0	0.909716	1.44437	1.02181	1.67847	1.67643	1.33797	1.02593	0.587908	0.689521	NA
A630095N17Rik	1.02433	0.909716	3.1287	2.35666	1.67847	2.1025	3.21273	-0.0200412	0.987601	0.991885	RIKEN cDNA A630095N17 gene
A730004F24Rik	0	0	0	0	0	0	0	NA	NA	NA	RIKEN cDNA A730004F24 gene
A730006G06Rik	0	0	0	0	0	0	0	NA	NA	NA	RIKEN cDNA A730006G06 gene
A730008H23Rik	0	0	0	0	0	0	0	NA	NA	NA	RIKEN cDNA A730008H23 gene
A730017C20Rik	0	0	0	0	0	0	0	NA	NA	NA	NA
A730017L22Rik	4.04528	4.52148	4.31729	3.49884	3.82835	4.58867	17.1641	-0.282879	0.609	0.707543	RIKEN cDNA A730017L22 gene
A730018C14Rik	0	0	0	0	0	0	0	NA	NA	NA	RIKEN cDNA A730018C14 gene
A730020E08Rik	0	0	1.84083	0	1.07069	0	0.613766	-1.17454	0.710247	NA	RIKEN cDNA A730020E08 gene
A730020M07Rik	0	0	0	1.61396	0	0	0.343486	2.0275	0.616003	NA	RIKEN cDNA A730020M07 gene
A730036I17Rik	0	0	0	0	0	0	0	NA	NA	NA	RIKEN cDNA A730036I17 gene
A730043L09Rik	0	0	0	0	0	0	0	NA	NA	NA	RIKEN cDNA A730043L09 gene
A730046J19Rik	0	0	0	0	0	0	0	NA	NA	NA	RIKEN cDNA A730046J19 gene
A730056A06Rik	2.62528	3.15512	4.83507	1.02181	1.67847	3.82559	9.5051	-1.3218	0.155896	0.241382	RIKEN cDNA A730056A06 gene
A730082K24Rik	1.61731	2.43119	0	1.61396	0	0	1.42039	-1.62338	0.452248	0.564058	RIKEN cDNA A730082K24 gene
A730085K08Rik	0	1.46328	0	0	0	0	0.292892	-1.57516	0.696863	NA	RIKEN cDNA A730085K08 gene
A730090H04Rik	2.03634	3.52909	2.40697	0	0	0	2.99162	-4.92277	0.00399476	0.00986631	NA
A730090N16Rik	0	0	1.84083	0	1.07069	2.1025	1.16285	0.734995	0.748419	NA	RIKEN cDNA A730090N16 gene
A830009L08Rik	0	0	0.89586	0	0	0	0.143453	-0.738061	0.856465	NA	RIKEN cDNA A830009L08 gene
A830010M20Rik	5.80226	6.06395	6.09035	6.065	5.96866	6.22068	64.8318	0.0959177	0.73379	0.807461	RIKEN cDNA A830010M20 gene
A830011K09Rik	0	0	0	0	0	0	0	NA	NA	NA	RIKEN cDNA A830011K09 gene
A830018L16Rik	0	0	0	0	0	0	0	NA	NA	NA	RIKEN cDNA A830018L16 gene
A830019L24Rik	0	0	0	0	0	0	0	NA	NA	NA	RIKEN cDNA A830019L24 gene
A830052D11Rik	1.61731	2.43119	0.89586	2.03259	2.10478	2.43101	3.01792	0.555752	0.658543	0.747324	RIKEN cDNA A830052D11 gene
A830080D01Rik	6.40522	7.23242	7.04253	6.79778	6.38427	6.70361	109.997	-0.301435	0.24245	0.345659	NA
A830082K12Rik	0	0	0	0	0	0	0	NA	NA	NA	RIKEN cDNA A830082K12 gene
A830082N09Rik	4.04528	4.3456	4.83507	3.62469	2.43343	2.92392	14.1183	-1.47985	0.0203856	0.0423588	RIKEN cDNA A830082N09 gene
A930001A20Rik	0	0	0	1.02181	0	0	0.171743	1.18549	0.771412	NA	RIKEN cDNA A930001A20 gene
A930001C03Rik	4.85391	5.27736	4.43678	5.97333	5.08802	5.45381	37.338	0.675136	0.093876	0.157227	RIKEN cDNA A930001C03 gene
A930002C04Rik	0	0	0.89586	0	0	0	0.143453	-0.738061	0.856465	NA	RIKEN cDNA A930002C04 gene
A930003A15Rik	0	0	0	0	0	0	0	NA	NA	NA	RIKEN cDNA A930003A15 gene
A930003O13Rik	2.36065	0	1.44437	0	1.67847	0	1.34306	-1.40972	0.521216	0.629188	RIKEN cDNA A930003O13 gene
A930004D18Rik	5.33243	5.64978	5.51593	5.43459	5.91704	6.08722	50.3195	0.335613	0.307871	0.417084	RIKEN cDNA A930004D18 gene
A930005H10Rik	6.42272	6.24198	6.29397	6.17196	5.94308	5.55837	69.115	-0.41159	0.146583	0.229182	RIKEN cDNA A930005H10 gene
A930006I01Rik	2.03634	2.17463	2.62394	3.84759	1.07069	2.69841	5.29472	0.763801	0.461281	0.572977	RIKEN cDNA A930006I01 gene
A930006K02Rik	0	0	0	0	0	0	0	NA	NA	NA	RIKEN cDNA A930006K02 gene
A930007I19Rik	3.85221	3.41487	1.84083	3.20847	3.44678	3.29063	8.77045	0.0804017	0.918611	0.942865	RIKEN cDNA A930007I19 gene
A930009A15Rik	0	0	0	0	0	0	0	NA	NA	NA	RIKEN cDNA A930009A15 gene
A930011G23Rik	0	0	0	0	0	0	0	NA	NA	NA	RIKEN cDNA A930011G23 gene
A930012L18Rik	2.62528	2.17463	2.40697	1.02181	0	1.06914	2.5195	-2.59734	0.10252	0.169498	RIKEN cDNA A930012L18 gene
A930013F10Rik	1.61731	2.64894	2.8125	1.02181	2.10478	2.43101	3.6816	-0.632841	0.586922	0.688715	RIKEN cDNA A930013F10 gene
A930015D03Rik	4.56974	4.72692	5.18148	5.59697	5.49241	5.805	38.3078	0.803478	0.0305605	0.0603958	RIKEN cDNA A930015D03 gene
A930016O22Rik	0	1.46328	0.89586	0	0	0	0.436345	-2.15057	0.542488	NA	RIKEN cDNA A930016O22 gene
A930017M01Rik	0	0	0	0	0	0	0	NA	NA	NA	Smg-5 homolog, nonsense mediated mRNA decay factor pseudogene
A930018P22Rik	0	0	0	0	0	1.67643	0.366059	2.10726	0.601545	NA	RIKEN cDNA A930018P22 gene
A930019D19Rik	0	0.909716	0	0	0	0	0.146446	-0.738061	0.856465	NA	RIKEN cDNA A930019D19 gene
A930024E05Rik	2.62528	2.83809	2.15149	2.62112	1.67847	2.1025	4.23522	-0.464805	0.659794	0.74839	RIKEN cDNA A930024E05 gene
A930031H19Rik	0	0	0	0	0	0	0	NA	NA	NA	RIKEN cDNA A930031H19 gene
A930041C12Rik	0	0	0	0	1.07069	0	0.183406	1.18549	0.771412	NA	RIKEN cDNA A930041C12 gene
AA387883	0	0	0	0	0	0	0	NA	NA	NA	expressed sequence AA387883
AA388235	4.3678	4.21518	3.79813	0	2.43343	2.92392	10.1869	-2.202	0.00753933	0.0174853	expressed sequence AA388235
AA413626	0	0	0	0	0	0	0	NA	NA	NA	ribosomal protein L17 pseudogene
AA414768	4.04528	4.14526	4.64962	4.8998	4.59151	4.7738	22.4372	0.472034	0.316576	0.425936	expressed sequence AA414768
AA415398	3.21289	3.41487	2.40697	4.56499	2.9265	3.29063	10.0499	0.784079	0.299297	0.408061	NA
AA465934	2.03634	2.43119	2.62394	1.61396	1.67847	1.06914	3.00328	-1.24315	0.328954	0.439345	expressed sequence AA465934
AA467197	7.88093	8.38378	7.70939	10.6763	10.2214	10.2185	799.111	2.3719	8.25e-45	6.45e-43	expressed sequence AA467197
AA474331	4.13292	3.99435	4.69827	5.21203	5.13396	5.08514	26.5946	0.865719	0.0493102	0.0914044	NA
AA536875	0	0	1.44437	0	0	0	0.286906	-1.5494	0.701749	NA	expressed sequence AA536875
AA543186	4.56974	4.07178	3.5019	3.84759	3.44678	3.70928	14.0455	-0.457192	0.449842	0.562064	expressed sequence AA543186
AA543401	0	0	0	0	0	0	0	NA	NA	NA	myc-like oncogene, s-myc protein pseudogene
AA545190	0	0	0	0	0	0	0	NA	NA	NA	EST AA545190
AA619741	0	0	0	0	0	0	0	NA	NA	NA	PHD finger protein 19 pseudogene
AA792892	1.02433	0	0.89586	0	0	0	0.315788	-1.6681	0.679312	NA	expressed sequence AA792892
AA986860	9.45969	9.4665	9.25968	12.1777	11.8672	11.3396	2163.16	2.43884	2.06e-54	2.55e-52	expressed sequence AA986860
AB124611	2.36065	1.46328	0	0	2.10478	1.67643	1.89851	-0.086593	0.960505	0.9733	cDNA sequence AB124611
AF067061	0	0.909716	0.89586	0	0	0	0.289899	-1.56232	0.699297	NA	cDNA sequence AF067061
AF067063	2.36065	0	0	0	0	0	0.689339	-2.78396	0.39401	NA	cDNA sequence AF067063
AF251705	0	0	0	0	0	0	0	NA	NA	NA	NA
AF357355	0	0	0	0	0	0	0	NA	NA	NA	snoRNA AF357355
AF357359	0	0	0	0	0	0	0	NA	NA	NA	snoRNA AF357359
AF357399	2.62528	2.64894	1.44437	1.61396	1.07069	1.06914	2.73718	-1.5016	0.275293	0.381857	snoRNA AF357399
AF357425	0	0	0	0	0	0	0	NA	NA	NA	snoRNA AF357425
AF357426	0	0	0	0	0	0	0	NA	NA	NA	snoRNA AF357426
AF366264	0	0	0	0	0	0	0	NA	NA	NA	cDNA sequence AF366264
AF529169	0	0	0	0	0	0	0	NA	NA	NA	NA
AI115009	0	0	0	0	0	0	0	NA	NA	NA	expressed sequence AI115009
AI118078	2.36065	2.83809	3.79813	1.02181	2.10478	3.29063	6.05246	-0.83812	0.394847	0.507785	NA
AI182371	3.21289	2.43119	1.44437	0	1.07069	1.06914	2.76425	-2.71836	0.0871099	0.147788	expressed sequence AI182371
AI197445	0	0	0	0	0	0	0	NA	NA	NA	expressed sequence AI197445
AI314180	10.9476	10.9076	11.0381	11.0076	10.8752	10.8476	1962.09	-0.0535787	0.566792	0.670742	NA
AI314278	0	0	0	0	0	0	0	NA	NA	NA	expressed sequence AI314278
AI317395	0	0	0	0	0	0	0	NA	NA	NA	NA
AI413582	10.7778	10.7699	10.4833	10.6635	10.7837	10.7424	1670.84	0.0477006	0.653886	0.74451	expressed sequence AI413582
AI414108	5.63222	5.88246	5.31224	5.53419	5.52726	5.59161	47.1672	-0.0775111	0.815502	0.870558	NA
AI427809	0	1.46328	0	0	1.67847	2.69841	1.57485	2.09676	0.316962	0.42624	expressed sequence AI427809
AI429214	4.74686	5.79384	5.87451	5.43459	4.99151	5.52435	42.6804	-0.231337	0.54989	0.655536	expressed sequence AI429214
AI450353	0	1.46328	0	0	0	0	0.292892	-1.57516	0.696863	NA	expressed sequence AI450353
AI463170	2.62528	3.00529	3.88474	3.03795	2.70092	2.69841	7.36287	-0.519252	0.529331	0.636418	expressed sequence AI463170
AI464131	4.56974	3.73351	3.79813	3.84759	2.43343	3.93322	13.3391	-0.570602	0.380683	0.493481	NA
AI467606	0	0	0	1.61396	0	2.43101	1.0756	3.66602	0.145596	NA	expressed sequence AI467606
AI504432	1.02433	0	2.15149	0	2.43343	1.67643	1.84583	0.543052	0.761198	0.829151	expressed sequence AI504432
AI506816	7.36083	7.44377	7.36979	6.88841	7.5036	6.86181	152.354	-0.278743	0.199061	0.294944	expressed sequence AI506816
AI507597	0	0	0	0	0	0	0	NA	NA	NA	expressed sequence AI507597
AI593442	0	0	0	0	0	0	0	NA	NA	NA	expressed sequence AI593442
AI597479	9.11155	9.21244	9.14372	8.78465	8.82075	9.05669	521.954	-0.265274	0.0378657	0.0727487	expressed sequence AI597479
AI606473	0	0	0	0	0	0	0	NA	NA	NA	expressed sequence AI606473
AI607873	4.50552	4.94837	4.87793	9.27444	8.24612	7.96109	208.179	3.86405	1.94e-36	9.63e-35	NA
AI646519	0	0	0	0	0	0	0	NA	NA	NA	expressed sequence AI646519
AI661453	11.251	11.2491	11.1467	13.4715	13.2217	12.8314	5888.74	1.98261	1.05e-53	1.28e-51	expressed sequence AI661453
AI662270	0	0.909716	0	0	0	0	0.146446	-0.738061	0.856465	NA	expressed sequence AI662270
AI837181	9.1671	9.17126	9.18056	9.55102	9.6055	9.53366	665.999	0.39121	0.000369657	0.00112993	expressed sequence AI837181
AI839979	0	3.15512	0	3.94733	3.71202	2.69841	6.65503	1.99573	0.0731668	0.127815	expressed sequence AI839979
AI846148	9.14619	9.04735	8.97631	9.20308	9.46879	9.41335	595.532	0.308797	0.0131705	0.0289021	NA
AI847159	0	0	0	0	0	0	0	NA	NA	NA	expressed sequence AI847159
AI854517	0	0	0	0	0	0	0	NA	NA	NA	NA
AI854703	0	0	0.89586	0	1.07069	0	0.326859	0.22372	0.955661	NA	expressed sequence AI854703
AI987944	8.27209	7.88561	8.19793	7.99148	7.36602	8.06532	253.43	-0.287718	0.143332	0.224973	expressed sequence AI987944
AK010878	5.47341	5.34129	5.46061	4.8998	5.30434	5.08514	37.7197	-0.329754	0.363496	0.476036	NA
AU015228	0	0.909716	0	0	0	0	0.146446	-0.738061	0.856465	NA	expressed sequence AU015228
AU015791	0	0	0	0	0	0	0	NA	NA	NA	expressed sequence AU015791
AU015836	0	0	0	0	0	0	0	NA	NA	NA	expressed sequence AU015836
AU016765	0	0	0	0	0	0	0	NA	NA	NA	expressed sequence AU016765
AU018091	0	0	1.44437	2.35666	2.10478	0	1.5241	2.07123	0.323834	0.433762	expressed sequence AU018091
AU019823	7.80958	8.13144	7.9291	8.65051	8.08591	8.11188	282.114	0.345461	0.0595036	0.107234	NA
AU019990	0	0	0	1.02181	0	0	0.171743	1.18549	0.771412	NA	expressed sequence AU019990
AU021063	0	0	0	0	0	0	0	NA	NA	NA	expressed sequence AU021063
AU021092	0	0	0	0	0	0	0	NA	NA	NA	expressed sequence AU021092
AU022252	7.41428	7.08148	7.43583	7.40935	7.07952	7.11137	152.78	-0.110201	0.589831	0.69109	expressed sequence AU022252
AU022751	0	0	0	0	0	0	0	NA	NA	NA	expressed sequence AU022751
AU022754	2.36065	2.43119	3.26411	3.03795	4.30067	2.69841	8.09136	0.863741	0.296783	0.405303	expressed sequence AU022754
AU022793	0	0	0	0	0	0	0	NA	NA	NA	expressed sequence AU022793
AU023762	0	0	0	0	0	0	0	NA	NA	NA	expressed sequence AU023762
AU040320	9.29847	9.10374	9.58639	10.1347	9.99124	9.78779	828.092	0.635575	5.17e-06	2.16e-05	expressed sequence AU040320
AU040972	0	0	0.89586	1.61396	1.07069	1.06914	0.853375	2.10775	0.386153	NA	expressed sequence AU040972
AU041133	5.8803	5.88246	6.47238	5.50175	5.26359	5.94016	57.6358	-0.522436	0.110152	0.180162	expressed sequence AU041133
AV039307	0	0.909716	0.89586	0	0	2.1025	0.838987	0.890474	0.734316	NA	expressed sequence AV039307
AV051173	2.03634	3.15512	3.1287	1.61396	1.67847	2.1025	4.38548	-1.32281	0.221915	0.32211	expressed sequence AV051173
AV064505	0	0	0	0	0	0	0	NA	NA	NA	expressed sequence AV064505
AV320801	0	0	0	0	0	0	0	NA	NA	NA	expressed sequence AV320801
AW011738	6.19733	6.13782	6.63113	8.00312	7.99549	7.51804	155.328	1.52595	8.39e-12	7.08e-11	expressed sequence AW011738
AW046200	2.36065	1.46328	1.44437	2.03259	1.67847	2.43101	2.8833	0.363372	0.774009	0.838733	expressed sequence AW046200
AW112010	1.02433	0	0.89586	2.62112	2.9265	0	2.27494	2.65853	0.135607	0.214788	expressed sequence AW112010
AW146154	7.2476	6.74577	7.36979	5.29009	5.89052	6.01557	96.9711	-1.39906	4.37e-07	2.13e-06	expressed sequence AW146154
AW209491	9.38133	9.37782	9.47215	8.47779	8.504	8.53561	521.175	-0.907394	6.67e-14	7.01e-13	expressed sequence AW209491
AW495222	0	0	0	0	0	0	0	NA	NA	NA	expressed sequence AW495222
AW549542	0	0	0	0	0	0	0	NA	NA	NA	expressed sequence AW549542
AW549877	9.61994	9.62259	9.91439	9.51896	9.34731	9.56119	779.101	-0.247883	0.0458177	0.0858122	expressed sequence AW549877
AW551984	0	0	0	0	0	0	0	NA	NA	NA	expressed sequence AW551984
AW554918	7.37887	7.5286	7.33176	6.97368	6.72167	7.30414	149.241	-0.399033	0.0575578	0.104342	expressed sequence AW554918
AW822252	0	0	0	0	0	0	0	NA	NA	NA	expressed sequence AW822252
AY074887	0	0.909716	0	0	0	0	0.146446	-0.738061	0.856465	NA	cDNA sequence AY074887
AY358078	0	1.46328	0	0	0	0	0.292892	-1.57516	0.696863	NA	cDNA sequence AY358078
AY512915	0	0	0	1.02181	0	0	0.171743	1.18549	0.771412	NA	cDNA sequence AY512915
AY512931	0	0	0	0	0	0	0	NA	NA	NA	cDNA sequence AY512931
AY702102	0	0	0	0	0	0	0	NA	NA	NA	cDNA sequence AY702102
AY702103	0	0	0	0	0	0	0	NA	NA	NA	cDNA sequence AY702103
AY761184	0	0	0	0	0	0	0	NA	NA	NA	NA
AY761185	0	0	0	0	0	0	0	NA	NA	NA	cDNA sequence AY761185
Aaas	10.5501	10.4824	10.3706	10.2392	10.3811	10.1862	1325.87	-0.198128	0.0539154	0.0985926	achalasia, adrenocortical insufficiency, alacrimia
Aacs	12.3452	12.277	12.1028	11.1046	11.6433	11.6072	3846.52	-0.773716	1.42e-09	9.53e-09	acetoacetyl-CoA synthetase
Aadac	0	0	0	0	0	0	0	NA	NA	NA	arylacetamide deacetylase
Aadacl2	1.02433	1.86236	2.97925	0	0	0	1.7593	-4.16053	0.0386287	0.073977	arylacetamide deacetylase like 2
Aadacl3	0	0	0.89586	0	0	0	0.143453	-0.738061	0.856465	NA	arylacetamide deacetylase like 3
Aadat	0	0	0	0	0	0	0	NA	NA	NA	aminoadipate aminotransferase
Aaed1	8.8295	8.98618	8.91846	8.66523	8.60123	8.71597	442.456	-0.252529	0.0488307	0.0906349	NA
Aagab	9.95959	9.74287	9.83912	9.79311	9.847	9.8232	912.758	-0.0279767	0.793627	0.853681	alpha- and gamma-adaptin binding protein
Aak1	8.93993	8.88791	9.03193	9.67986	9.56205	9.45232	626.493	0.614364	3.04e-07	1.52e-06	AP2 associated kinase 1
Aamdc	7.94892	7.62165	7.57257	7.07638	7.03179	6.92836	169.335	-0.712234	0.00024852	0.000783648	adipogenesis associated Mth938 domain containing
Aamp	12.5769	12.4658	12.4091	12.4402	12.5538	12.5137	5769.6	0.0177734	0.833277	0.883035	angio-associated migratory protein
Aanat	0	0	0	1.02181	2.43343	1.06914	1.0884	3.68052	0.1184	NA	arylalkylamine N-acetyltransferase
Aar2	9.28179	9.1266	9.03193	9.22809	9.40231	9.13486	589.565	0.110148	0.389005	0.501784	AAR2 splicing factor homolog
Aard	0	0	0	0	0	0	0	NA	NA	NA	alanine and arginine rich domain containing protein
Aars	11.9926	11.8983	12.2271	11.9692	11.9914	11.8778	4087.46	-0.0992206	0.321457	0.431049	alanyl-tRNA synthetase
Aars2	7.96094	7.75673	7.87723	7.79128	7.74473	7.86242	227.212	-0.0663069	0.684689	0.768453	alanyl-tRNA synthetase 2, mitochondrial
Aarsd1	9.85233	9.80228	9.60405	9.1012	9.41631	9.36852	747.156	-0.455531	0.000297941	0.000927227	alanyl-tRNA synthetase domain containing 1
Aasdh	7.15643	7.36136	7.51942	7.39175	7.09121	7.14534	155.07	-0.140067	0.484455	0.595661	aminoadipate-semialdehyde dehydrogenase
Aasdhppt	9.77951	9.74287	9.73222	9.08487	9.04469	9.16	703.903	-0.65515	2.54e-09	1.65e-08	aminoadipate-semialdehyde dehydrogenase-phosphopantetheinyl transferase
Aass	1.61731	0	1.44437	0	0	0	0.631576	-2.66843	0.381743	NA	aminoadipate-semialdehyde synthase
Aatf	9.54803	9.65754	9.47738	9.46949	9.47772	9.24078	714.989	-0.162835	0.171415	0.260763	apoptosis antagonizing transcription factor
Aatk	0	0	0.89586	0	1.67847	1.06914	0.693295	1.73019	0.536445	NA	apoptosis-associated tyrosine kinase
Abat	0	1.86236	1.84083	0	2.10478	0	1.41992	-0.684954	0.743971	0.815222	4-aminobutyrate aminotransferase
Abca1	6.09192	5.77081	6.34068	6.065	5.80792	5.805	62.7894	-0.19085	0.520154	0.628445	ATP-binding cassette, sub-family A (ABC1), member 1
Abca12	10.4818	9.96078	11.0316	8.42254	9.01738	9.0052	981.519	-1.71914	1.22e-06	5.62e-06	ATP-binding cassette, sub-family A (ABC1), member 12
Abca13	2.36065	0	2.8125	0	0	1.67643	2.05957	-2.22201	0.246949	0.350758	ATP-binding cassette, sub-family A (ABC1), member 13
Abca14	0	0	0	0	0	0	0	NA	NA	NA	ATP-binding cassette, sub-family A (ABC1), member 14
Abca15	0	0	0	0	0	0	0	NA	NA	NA	ATP-binding cassette, sub-family A (ABC1), member 15
Abca16	0	0	0	0	0	0	0	NA	NA	NA	ATP-binding cassette, sub-family A (ABC1), member 16
Abca17	1.61731	1.86236	0	2.35666	0	0	1.47098	-0.168851	0.935241	0.954988	ATP-binding cassette, sub-family A (ABC1), member 17
Abca2	9.31027	9.09681	9.24133	9.65056	9.95171	9.44552	712.145	0.47999	0.000537936	0.0015941	ATP-binding cassette, sub-family A (ABC1), member 2
Abca3	8.97296	8.81942	8.87151	9.55102	9.62774	9.27443	596.193	0.604787	3.36e-06	1.45e-05	ATP-binding cassette, sub-family A (ABC1), member 3
Abca4	1.61731	1.46328	0	4.12824	3.82835	3.44408	7.23359	3.41119	0.0011578	0.00323158	ATP-binding cassette, sub-family A (ABC1), member 4
Abca5	4.04528	4.21518	5.24834	4.62647	4.21777	3.58277	20.3973	-0.426064	0.434465	0.547097	ATP-binding cassette, sub-family A (ABC1), member 5
Abca6	0	0	0	0	0	0	0	NA	NA	NA	ATP-binding cassette, sub-family A (ABC1), member 6
Abca7	9.34049	9.53132	9.51181	10.0076	10.0098	9.75149	839.11	0.464107	8.58e-05	0.000294913	ATP-binding cassette, sub-family A (ABC1), member 7
Abca8a	0	0	0	0	0	0	0	NA	NA	NA	ATP-binding cassette, sub-family A (ABC1), member 8a
Abca8b	1.02433	0	0	1.61396	0	0	0.515821	1.06935	0.752019	NA	ATP-binding cassette, sub-family A (ABC1), member 8b
Abca9	0	0.909716	0.89586	0	0	0	0.289899	-1.56232	0.699297	NA	ATP-binding cassette, sub-family A (ABC1), member 9
Abcb10	8.63309	8.34922	8.62017	8.6468	8.69615	8.87964	399.538	0.205413	0.151565	0.235586	ATP-binding cassette, sub-family B (MDR/TAP), member 10
Abcb11	3.36542	1.86236	2.40697	1.02181	0	2.1025	3.42845	-1.90283	0.156848	0.242537	ATP-binding cassette, sub-family B (MDR/TAP), member 11
Abcb1a	3.74503	2.43119	3.3879	4.36308	4.12982	3.1189	11.6737	0.748485	0.278627	0.385254	ATP-binding cassette, sub-family B (MDR/TAP), member 1A
Abcb1b	8.11416	8.01865	8.11526	9.06001	8.7816	8.57353	360.415	0.738696	2.17e-06	9.61e-06	ATP-binding cassette, sub-family B (MDR/TAP), member 1B
Abcb4	0	0.909716	0	2.62112	0	1.06914	1.18819	2.66534	0.25742	NA	ATP-binding cassette, sub-family B (MDR/TAP), member 4
Abcb5	0	0	0	0	0	0	0	NA	NA	NA	ATP-binding cassette, sub-family B (MDR/TAP), member 5
Abcb6	6.74823	7.1983	6.95516	5.7704	6.01849	6.24176	94.5885	-0.970529	0.000142066	0.000469208	ATP-binding cassette, sub-family B (MDR/TAP), member 6
Abcb7	9.45545	9.39486	9.60245	8.86018	8.97384	8.96137	602.099	-0.555801	3.87e-06	1.65e-05	ATP-binding cassette, sub-family B (MDR/TAP), member 7
Abcb8	9.25762	9.1491	9.14152	8.97394	9.25937	8.94539	557.879	-0.116991	0.366242	0.478874	ATP-binding cassette, sub-family B (MDR/TAP), member 8
Abcb9	5.17617	5.77081	6.09035	6.79778	6.49402	6.59308	75.1379	0.912816	0.0017591	0.00472258	ATP-binding cassette, sub-family B (MDR/TAP), member 9
Abcc1	11.8495	11.6034	11.9062	12.3018	12.1168	11.8176	3955.67	0.300333	0.0138296	0.0301649	ATP-binding cassette, sub-family C (CFTR/MRP), member 1
Abcc10	8.25266	8.46136	8.34647	6.46906	7.2869	7.84185	241.855	-1.05893	1.29e-05	5.04e-05	ATP-binding cassette, sub-family C (CFTR/MRP), member 10
Abcc12	0	1.46328	0	2.03259	1.07069	1.06914	1.17456	1.56727	0.468833	NA	ATP-binding cassette, sub-family C (CFTR/MRP), member 12
Abcc2	0	0	0	0	0	0	0	NA	NA	NA	ATP-binding cassette, sub-family C (CFTR/MRP), member 2
Abcc3	10.5461	10.3957	10.322	12.3753	12.1974	11.877	2981.17	1.74141	1.05e-46	8.76e-45	ATP-binding cassette, sub-family C (CFTR/MRP), member 3
Abcc4	9.79974	9.92472	10.1686	10.8872	10.7917	10.7087	1391.39	0.824889	4.83e-13	4.68e-12	ATP-binding cassette, sub-family C (CFTR/MRP), member 4
Abcc5	7.97879	7.91216	8.19369	7.19273	7.43186	7.37266	210.769	-0.702301	6.71e-05	0.000233911	ATP-binding cassette, sub-family C (CFTR/MRP), member 5
Abcc6	0	0	0	0	0	0	0	NA	NA	NA	ATP-binding cassette, sub-family C (CFTR/MRP), member 6
Abcc8	0	0	1.84083	4.28897	3.58549	2.43101	6.08792	3.65783	0.0034412	0.00862169	ATP-binding cassette, sub-family C (CFTR/MRP), member 8
Abcc9	0	0	0	0	0	0	0	NA	NA	NA	ATP-binding cassette, sub-family C (CFTR/MRP), member 9
Abcd1	6.35143	6.20809	6.07201	7.3004	7.40401	6.96687	111.491	1.03338	8.99e-06	3.61e-05	ATP-binding cassette, sub-family D (ALD), member 1
Abcd2	0	0	0	0	0	0	0	NA	NA	NA	ATP-binding cassette, sub-family D (ALD), member 2
Abcd3	10.4724	10.3957	10.4597	10.6329	10.5809	10.4991	1456.17	0.129458	0.168482	0.257163	ATP-binding cassette, sub-family D (ALD), member 3
Abcd4	9.034	8.91705	9.05545	9.14912	9.3252	9.16553	552.853	0.212429	0.0818642	0.140428	ATP-binding cassette, sub-family D (ALD), member 4
Abce1	12.4252	12.3885	12.4203	12.0873	11.7989	11.9868	4718.39	-0.448772	1.29e-06	5.92e-06	ATP-binding cassette, sub-family E (OABP), member 1
Abcf1	11.8035	11.8362	11.7107	11.8789	11.9349	11.8088	3640.97	0.090795	0.286303	0.393664	ATP-binding cassette, sub-family F (GCN20), member 1
Abcf2	11.5908	11.4176	11.419	11.2294	11.2724	11.2072	2631.81	-0.241211	0.00740226	0.0172015	ATP-binding cassette, sub-family F (GCN20), member 2
Abcf3	10.2997	10.2229	10.2371	10.303	10.2386	10.2051	1218.06	-0.0036702	0.969482	0.979294	ATP-binding cassette, sub-family F (GCN20), member 3
Abcg1	6.38751	6.47359	5.99622	6.25216	5.94308	5.13107	67.202	-0.455607	0.156752	0.242414	ATP binding cassette subfamily G member 1
Abcg2	3.0423	3.15512	4.04378	4.04062	4.03616	3.1189	11.5316	0.325295	0.629792	0.725529	ATP binding cassette subfamily G member 2 (Junior blood group)
Abcg3	0	0	0	0	0	0	0	NA	NA	NA	ATP binding cassette subfamily G member 3
Abcg4	2.36065	0	0.89586	1.02181	1.67847	1.67643	1.73741	0.148654	0.93131	0.952771	ATP binding cassette subfamily G member 4
Abcg5	0	0	0	0	0	0	0	NA	NA	NA	ATP binding cassette subfamily G member 5
Abcg8	0	0	0	0	0	0	0	NA	NA	NA	ATP binding cassette subfamily G member 8
Abhd1	1.02433	0	1.44437	0	1.07069	0	0.642647	-1.25241	0.662449	NA	abhydrolase domain containing 1
Abhd10	7.03656	7.46545	7.55947	6.62781	6.2022	6.8888	130.281	-0.779713	0.00111058	0.00311214	abhydrolase domain containing 10
Abhd11	9.31027	9.06876	9.0343	9.25996	9.32273	9.23291	590.884	0.131004	0.291162	0.399057	abhydrolase domain containing 11
Abhd11os	3.21289	2.64894	1.44437	4.99611	5.22166	4.45058	17.2265	2.55731	5.75e-05	0.000203226	abhydrolase domain containing 11, opposite strand
Abhd12	9.99511	10.0059	9.90017	10.284	10.3425	10.2105	1121.39	0.312742	0.001727	0.00464085	abhydrolase domain containing 12
Abhd12b	0	0.909716	0	0	0	0	0.146446	-0.738061	0.856465	NA	abhydrolase domain containing 12B
Abhd13	10.0226	9.9835	10.1192	9.92589	9.64965	9.88483	980.016	-0.21783	0.051971	0.0956938	abhydrolase domain containing 13
Abhd14a	8.15136	8.48632	8.07438	7.07638	7.36602	7.79981	238.207	-0.809058	5.72e-05	0.000202573	abhydrolase domain containing 14A
Abhd14b	7.61785	7.44377	7.51264	6.9618	7.42263	7.3339	167.449	-0.275743	0.158655	0.244741	abhydrolase domain containing 14b
Abhd15	2.84881	4.3456	2.8125	1.02181	2.43343	3.82559	8.36171	-0.773465	0.393529	0.506644	abhydrolase domain containing 15
Abhd16a	9.7829	9.76197	9.68924	9.25753	9.61363	9.33702	768.494	-0.334962	0.00604402	0.0143533	abhydrolase domain containing 16A
Abhd16b	1.02433	0.909716	0.89586	0	1.07069	1.67643	1.0117	0.243244	0.909075	NA	abhydrolase domain containing 16B
Abhd17a	11.1082	11.145	10.9834	11.3065	11.4756	11.2442	2382.84	0.265175	0.00650791	0.0153359	abhydrolase domain containing 17A
Abhd17b	8.23296	8.60502	8.50868	8.57845	8.19286	8.6544	354.38	0.0303904	0.852821	0.89773	abhydrolase domain containing 17B
Abhd17c	10.6657	10.4565	10.6891	10.7059	10.8471	10.795	1660.61	0.176556	0.0808961	0.139141	abhydrolase domain containing 17C
Abhd2	8.2029	8.13144	8.43525	9.67441	9.5302	8.98345	496.317	1.16531	7.58e-12	6.45e-11	abhydrolase domain containing 2
Abhd3	3.95197	4.67824	4.64962	4.94876	4.12982	3.93322	20.6409	-0.0606887	0.906598	0.93394	abhydrolase domain containing 3
Abhd4	11.5451	11.5973	11.4815	11.9629	11.965	11.8359	3430.92	0.380639	9.71e-06	3.88e-05	abhydrolase domain containing 4
Abhd5	9.6275	9.70388	9.72637	9.72095	9.86584	9.9196	868.589	0.150728	0.163889	0.25138	abhydrolase domain containing 5
Abhd6	9.02829	8.77959	8.88207	8.86018	8.91914	9.10352	487.717	0.0653789	0.622846	0.719713	abhydrolase domain containing 6
Abhd8	10.1396	10.0352	9.82001	9.80977	10.1728	10.0313	1028.91	0.00829622	0.94712	0.964077	abhydrolase domain containing 8
Abi1	11.1089	11.1315	11.1308	11.786	11.3596	11.6128	2663.22	0.473219	1.41e-05	5.49e-05	abl-interactor 1
Abi2	7.85539	7.8198	7.91373	7.1515	6.69126	7.69667	190.939	-0.628936	0.0047361	0.0115055	abl-interactor 2
Abi3	1.02433	0.909716	0.89586	1.02181	2.70092	0	1.55101	1.23578	0.506947	0.616558	ABI gene family, member 3
Abi3bp	1.61731	1.46328	0	1.61396	2.9265	2.69841	2.99663	1.91057	0.168835	0.257534	ABI gene family, member 3 (NESH) binding protein
Abl1	10.4576	10.3302	10.424	10.6753	10.7518	10.6915	1512.47	0.302093	0.00119582	0.00332517	c-abl oncogene 1, non-receptor tyrosine kinase
Abl2	10.2842	10.181	10.2796	10.7148	10.6036	10.719	1427.84	0.431653	5.97e-06	2.47e-05	v-abl Abelson murine leukemia viral oncogene 2 (arg, Abelson-related gene)
Ablim1	11.8243	11.6432	11.8053	12.0163	11.9434	11.9541	3741.02	0.212007	0.0151741	0.0327223	actin-binding LIM protein 1
Ablim2	3.74503	2.43119	4.04378	3.49884	1.67847	2.1025	8.01574	-1.02005	0.242352	0.345554	actin-binding LIM protein 2
Ablim3	7.97286	7.91216	7.57908	9.89343	9.82091	9.42031	536.339	1.90159	9.35e-34	3.96e-32	actin binding LIM protein family, member 3
Abo	8.09246	7.75085	8.14627	2.03259	3.2933	4.93785	135.034	-4.21321	1.17e-07	6.17e-07	ABO blood group (transferase A, alpha 1-3-N-acetylgalactosaminyltransferase, transferase B, alpha 1-3-galactosyltransferase)
Abr	9.9415	9.88639	9.99205	9.68529	9.92583	9.6526	923.832	-0.181262	0.107814	0.176899	active BCR-related gene
Abra	0	0	0	0	0	0	0	NA	NA	NA	actin-binding Rho activating protein
Abracl	10.6592	10.6185	10.579	9.73672	9.73223	9.96944	1236.52	-0.802856	1.87e-14	2.05e-13	ABRA C-terminal like
Abt1	9.61233	9.42837	9.48086	9.15173	9.14905	8.98032	636.97	-0.413037	0.000537282	0.00159249	activator of basal transcription 1
Abtb1	8.70634	8.49337	8.46718	8.37407	8.55132	8.33434	359.278	-0.135709	0.347748	0.458914	ankyrin repeat and BTB (POZ) domain containing 1
Abtb2	6.50714	6.41537	6.44413	7.5349	7.40401	7.05291	124.164	0.897857	5.03e-05	0.000179773	ankyrin repeat and BTB (POZ) domain containing 2
Acaa1a	10.8532	10.8289	10.6394	11.2594	11.3919	11.2225	2131	0.516768	1.53e-07	7.93e-07	acetyl-Coenzyme A acyltransferase 1A
Acaa1b	6.13501	5.81651	6.26197	6.62781	6.62847	6.65727	82.6908	0.562153	0.0281072	0.0560723	acetyl-Coenzyme A acyltransferase 1B
Acaa2	10.7872	10.5252	10.6763	9.13332	9.35217	9.64866	1148.15	-1.27479	3.62e-22	7.37e-21	acetyl-Coenzyme A acyltransferase 2 (mitochondrial 3-oxoacyl-Coenzyme A thiolase)
Acaca	11.3354	11.2476	11.3267	11.0083	11.1872	11.1173	2365.17	-0.197762	0.0287412	0.0572019	acetyl-Coenzyme A carboxylase alpha
Acacb	3.0423	3.29083	2.8125	4.21084	4.12982	4.88521	14.1045	1.50408	0.0147453	0.0319297	acetyl-Coenzyme A carboxylase beta
Acad10	7.14593	6.78078	7.09796	7.46089	7.30709	7.25312	144.944	0.330516	0.103985	0.171537	acyl-Coenzyme A dehydrogenase family, member 10
Acad11	9.96258	9.82622	9.84723	9.36289	9.51942	9.69718	840.522	-0.34736	0.00330652	0.00831236	acyl-Coenzyme A dehydrogenase family, member 11
Acad12	5.60183	5.62431	4.64962	6.34653	6.09015	6.01557	55.1981	0.821564	0.0151512	0.0326778	acyl-Coenzyme A dehydrogenase family, member 12
Acad8	9.39469	9.07347	9.27979	8.03747	8.31255	8.5141	462.282	-0.956683	2.76e-10	2.01e-09	acyl-Coenzyme A dehydrogenase family, member 8
Acad9	10.9155	10.8233	11.0131	10.1854	10.1408	10.4018	1575.06	-0.672812	2.03e-10	1.49e-09	acyl-Coenzyme A dehydrogenase family, member 9
Acadl	10.3325	10.3223	10.2816	11.9714	11.8587	11.8277	2528.81	1.57599	2.82e-71	6.2e-69	acyl-Coenzyme A dehydrogenase, long-chain
Acadm	10.2491	10.3014	10.3073	9.79645	9.59527	9.99451	1070.48	-0.48221	3.39e-05	0.000124512	acyl-Coenzyme A dehydrogenase, medium chain
Acads	9.79303	9.83873	9.65269	10.3135	10.38	10.0906	1049.54	0.503806	9.24e-06	3.7e-05	acyl-Coenzyme A dehydrogenase, short chain
Acadsb	9.27458	9.10374	9.14372	9.14387	9.0477	9.08905	561.44	-0.0808058	0.49928	0.609504	acyl-Coenzyme A dehydrogenase, short/branched chain
Acadvl	10.937	10.8008	10.8268	10.7898	10.9929	10.9384	1887.51	0.0536689	0.578534	0.681314	acyl-Coenzyme A dehydrogenase, very long chain
Acan	0	0	0.89586	0	0	0	0.143453	-0.738061	0.856465	NA	aggrecan
Acap1	1.02433	0.909716	1.84083	3.03795	1.07069	3.29063	3.59898	1.91559	0.134699	0.213567	ArfGAP with coiled-coil, ankyrin repeat and PH domains 1
Acap2	10.3969	10.5817	10.6158	10.6699	10.5271	10.7671	1548.58	0.122883	0.244367	0.347829	ArfGAP with coiled-coil, ankyrin repeat and PH domains 2
Acap3	9.08158	8.86906	9.10591	8.11459	8.39031	8.53987	423.207	-0.666105	6.9e-06	2.81e-05	ArfGAP with coiled-coil, ankyrin repeat and PH domains 3
Acat1	11.4233	11.3038	11.2865	10.6413	10.704	10.7219	2120.09	-0.649781	5.07e-13	4.91e-12	acetyl-Coenzyme A acetyltransferase 1
Acat2	12.7821	12.6745	12.5886	11.4685	11.8237	12.0662	5080.22	-0.877532	2.7e-12	2.41e-11	acetyl-Coenzyme A acetyltransferase 2
Acat3	9.52796	9.36249	9.1997	7.94398	8.42306	8.64651	494.788	-1.00561	1.5e-09	1.01e-08	acetyl-Coenzyme A acetyltransferase 3
Acbd3	9.46181	9.47007	9.52535	9.80645	9.63575	9.62879	771.321	0.207085	0.0609403	0.109389	acyl-Coenzyme A binding domain containing 3
Acbd4	9.57566	9.64334	9.57667	9.46739	9.72475	9.57164	772.558	-0.00763622	0.946412	0.963763	acyl-Coenzyme A binding domain containing 4
Acbd5	9.96706	9.96206	10.1347	10.1267	9.82267	9.98672	1025.79	-0.0395464	0.72922	0.804131	acyl-Coenzyme A binding domain containing 5
Acbd6	10.2318	10.3203	10.1314	10.2157	10.2465	10.1807	1193.56	-0.015309	0.878365	0.914495	acyl-Coenzyme A binding domain containing 6
Acbd7	2.36065	2.83809	2.40697	1.02181	1.07069	0	2.78688	-2.76903	0.073902	0.129003	acyl-Coenzyme A binding domain containing 7
Accs	4.04528	4.86382	5.31224	3.20847	3.82835	3.29063	18.7657	-1.45468	0.0104759	0.0235207	1-aminocyclopropane-1-carboxylate synthase (non-functional)
Accsl	0	0.909716	0	1.02181	1.67847	0	0.685002	1.70584	0.543686	NA	1-aminocyclopropane-1-carboxylate synthase (non-functional)-like
Acd	8.38795	8.50737	8.43165	8.84732	8.74876	8.793	395.414	0.35426	0.00706402	0.0165054	adrenocortical dysplasia
Ace	4.90459	4.98885	4.25362	4.68544	5.26359	5.2607	29.5441	0.356345	0.405036	0.517907	angiotensin I converting enzyme (peptidyl-dipeptidase A) 1
Ace2	4.50552	3.41487	4.31729	3.03795	3.58549	2.43101	12.1543	-1.15044	0.0910924	0.153269	angiotensin I converting enzyme (peptidyl-dipeptidase A) 2
Ace3	0	0	0	0	0	0	0	NA	NA	NA	angiotensin I converting enzyme (peptidyl-dipeptidase A) 3
Acer1	1.02433	0	0	0	0	0	0.172335	-0.738061	0.856465	NA	alkaline ceramidase 1
Acer2	7.09228	7.18964	7.2279	6.92557	6.54592	6.87537	126.458	-0.382323	0.0732038	0.127864	alkaline ceramidase 2
Acer3	9.89369	9.84977	9.8858	9.4841	9.30275	9.51213	815.322	-0.44086	5.92e-05	0.000208924	alkaline ceramidase 3
Ache	0	0.909716	0	0	0	0	0.146446	-0.738061	0.856465	NA	acetylcholinesterase
Acin1	10.9147	10.9096	10.8376	10.17	10.289	10.2986	1556.78	-0.634543	1.27e-11	1.05e-10	apoptotic chromatin condensation inducer 1
Ackr1	0	0	0	0	0	0	0	NA	NA	NA	atypical chemokine receptor 1 (Duffy blood group)
Ackr2	1.61731	0	0	0	0	0	0.344669	-1.77999	0.658369	NA	atypical chemokine receptor 2
Ackr3	9.19027	8.82781	8.69399	9.05163	9.46205	9.36371	556.911	0.385431	0.0126583	0.0279259	atypical chemokine receptor 3
Ackr4	3.0423	0	2.62394	2.35666	3.71202	2.43101	5.50362	0.745797	0.488116	0.599045	atypical chemokine receptor 4
Acly	13.1835	13.068	12.9071	13.2741	13.45	13.289	9445.04	0.282739	0.00287923	0.00734713	ATP citrate lyase
Acmsd	0	0.909716	0.89586	2.03259	2.43343	2.1025	2.08784	2.58508	0.12618	0.202062	amino carboxymuconate semialdehyde decarboxylase
Acnat1	0	0	0.89586	0	0	0	0.143453	-0.738061	0.856465	NA	acyl-coenzyme A amino acid N-acyltransferase 1
Acnat2	0	0	0	0	0	0	0	NA	NA	NA	acyl-coenzyme A amino acid N-acyltransferase 2
Aco1	10.5371	10.4529	10.504	10.2805	10.393	10.2974	1363.4	-0.173952	0.0662495	0.117555	aconitase 1
Aco2	12.6047	12.4444	12.4262	12.3851	12.5046	12.3803	5631.99	-0.069352	0.428525	0.541593	aconitase 2, mitochondrial
Acot1	5.33243	5.67481	5.11137	5.08639	6.13602	5.65587	45.7775	0.300651	0.414923	0.528196	acyl-CoA thioesterase 1
Acot10	2.03634	2.17463	1.84083	2.62112	1.07069	1.06914	2.7583	-0.311754	0.81368	0.869074	acyl-CoA thioesterase 10
Acot11	4.80138	5.51767	5.46061	5.90053	5.13396	5.37964	41.3691	0.214893	0.568457	0.67226	acyl-CoA thioesterase 11
Acot12	0	0	0	0	0	0	0	NA	NA	NA	acyl-CoA thioesterase 12
Acot13	9.6481	9.65597	9.367	10.0517	9.91765	9.67021	851.115	0.326567	0.0120365	0.0266756	acyl-CoA thioesterase 13
Acot2	4.29368	4.57565	4.43678	3.84759	4.12982	3.44408	16.9835	-0.644513	0.232713	0.334693	acyl-CoA thioesterase 2
Acot3	0	0	0	0	0	0	0	NA	NA	NA	acyl-CoA thioesterase 3
Acot4	2.03634	2.17463	4.37827	3.20847	3.71202	3.70928	9.80695	0.280697	0.729735	0.804572	acyl-CoA thioesterase 4
Acot5	0	0	0	0	0	0	0	NA	NA	NA	acyl-CoA thioesterase 5
Acot6	4.56974	4.57565	4.59928	3.36094	4.03616	3.70928	17.5989	-0.908086	0.088922	0.150192	acyl-CoA thioesterase 6
Acot7	10.3656	10.245	9.92337	10.8997	10.9851	10.6838	1513.38	0.673207	7.94e-08	4.28e-07	acyl-CoA thioesterase 7
Acot8	7.82939	7.9434	7.85057	7.86965	8.29243	8.14584	254.842	0.237327	0.153978	0.238913	acyl-CoA thioesterase 8
Acot9	10.8811	10.8247	10.7696	11.0649	10.9226	11.0268	1934.86	0.180696	0.048095	0.0894583	acyl-CoA thioesterase 9
Acox1	10.2144	10.2555	10.0978	11.2853	11.1756	11.103	1751.42	1.00012	9.78e-25	2.35e-23	acyl-Coenzyme A oxidase 1, palmitoyl
Acox2	3.50336	3.00529	3.3879	3.03795	3.12152	4.7738	11.3517	0.621058	0.388388	0.501387	acyl-Coenzyme A oxidase 2, branched chain
Acox3	7.73452	7.83098	7.75609	8.34693	8.13191	8.16252	257.247	0.444376	0.0046241	0.0112645	acyl-Coenzyme A oxidase 3, pristanoyl
Acoxl	1.02433	0	1.84083	1.02181	2.70092	0	1.69147	0.843259	0.653655	0.744419	acyl-Coenzyme A oxidase-like
Acp1	12.0373	12.0823	12.0131	11.9535	11.905	12.0329	4109.76	-0.0797535	0.331183	0.441692	acid phosphatase 1, soluble
Acp2	7.74846	7.62165	7.83977	7.93793	7.78127	7.67358	217.407	0.0632505	0.710374	0.789083	acid phosphatase 2, lysosomal
Acp5	9.27699	9.42284	9.25358	11.0503	10.9095	10.6458	1259.56	1.55981	1.96e-38	1.07e-36	acid phosphatase 5, tartrate resistant
Acp6	10.5401	10.4744	10.5643	10.2697	10.3129	10.3186	1367.22	-0.226395	0.0149997	0.0324156	acid phosphatase 6, lysophosphatidic
Acpp	7.05911	7.18964	7.20283	6.65756	5.627	5.8606	104.856	-1.04076	0.000126898	0.000423285	acid phosphatase, prostate
Acpt	0	0	0	0	0	0	0	NA	NA	NA	NA
Acr	0	0	0	0	0	0	0	NA	NA	NA	acrosin prepropeptide
Acrbp	4.21553	3.00529	3.88474	3.94733	4.83344	4.21497	16.3145	0.639063	0.272656	0.378935	proacrosin binding protein
Acrv1	0	0	0	0	0	0	0	NA	NA	NA	acrosomal vesicle protein 1
Acsbg1	8.49519	8.72071	8.67892	9.15435	9.44165	9.46807	526.663	0.726222	8e-08	4.3e-07	acyl-CoA synthetase bubblegum family member 1
Acsbg2	1.61731	0	0	0	0	0	0.344669	-1.77999	0.658369	NA	acyl-CoA synthetase bubblegum family member 2
Acsf2	6.77572	6.80366	6.37101	7.10906	7.21392	7.29408	123.584	0.550671	0.0121166	0.0268403	acyl-CoA synthetase family member 2
Acsf3	7.72044	7.72712	7.80132	7.51065	7.45013	7.69667	200.756	-0.195359	0.257076	0.361855	acyl-CoA synthetase family member 3
Acsl1	8.4575	8.55534	8.69998	9.3719	9.28759	9.2434	505.198	0.727859	1.03e-08	6.16e-08	acyl-CoA synthetase long-chain family member 1
Acsl3	10.2613	10.2883	10.4429	10.403	10.1337	10.6379	1322.42	0.0728485	0.564073	0.668311	acyl-CoA synthetase long-chain family member 3
Acsl4	10.1954	10.2913	10.1868	10.521	10.2054	10.5209	1284.09	0.198179	0.0762917	0.132305	acyl-CoA synthetase long-chain family member 4
Acsl5	11.9581	11.9379	12.0789	12.008	11.9312	12.0495	4080.88	0.00398043	0.962813	0.974943	acyl-CoA synthetase long-chain family member 5
Acsl6	0	0	0	0	0	0	0	NA	NA	NA	acyl-CoA synthetase long-chain family member 6
Acsm1	1.61731	0	0	0	0	1.67643	0.710728	0.116703	0.968987	NA	acyl-CoA synthetase medium-chain family member 1
[truncated: 22,424 more rows]

## Sheet: Supplementary Table 9
TableS9. The KEGG enrichments of TPM4 overexpression compared with control samples.
	ID	Description	GeneRatio	BgRatio	pvalue	p.adjust	qvalue	geneID
mmu05160	mmu05160	Hepatitis C	32/447	137/6698	2.06e-10	3.74e-08	2.73e-08	Cdkn1a/Cldn1/Cldn23/Cldn3/Cldn4/Cldn6/Cldn7/Cldn9/Ddx58/Egfr/Eif2ak2/Ifit1/Ifit1bl1/Ifnar2/Ikbke/Irf7/Irf9/Mapk11/Nfkbia/Oas1a/Oas1b/Oas2/Oas3/Ocln/Pik3cb/Pik3r5/Ppp2cb/Rnasel/Stat1/Stat2/Tlr3/Tnf
mmu04060	mmu04060	Cytokine-cytokine receptor interaction	42/447	246/6698	9.67e-09	8.8e-07	6.42e-07	Ccl20/Ccl5/Clcf1/Cntfr/Csf1/Csf2/Csf3/Cx3cl1/Cxcl1/Cxcl10/Cxcl16/Cxcl2/Cxcl5/Egfr/Flt4/Ghr/Ifnar2/Ifnlr1/Il18r1/Il1a/Il22ra1/Il24/Il3ra/Il4ra/Inhba/Lif/Ltb/Met/Pdgfb/Pf4/Ppbp/Tgfb2/Tgfb3/Tgfbr2/Tnf/Tnfrsf11a/Tnfrsf11b/Tnfsf10/Tnfsf13/Tnfsf9/Tslp/Vegfb
mmu04380	mmu04380	Osteoclast differentiation	26/447	118/6698	3.92e-08	2.38e-06	1.73e-06	Acp5/Blnk/Csf1/Cyba/Cybb/Fhl2/Fos/Fosb/Ifnar2/Il1a/Irf9/Jun/Mapk11/Nfkb2/Nfkbia/Pik3cb/Pik3r5/Ppp3ca/Sqstm1/Stat1/Stat2/Tgfb2/Tgfbr2/Tnf/Tnfrsf11a/Tnfrsf11b
mmu05323	mmu05323	Rheumatoid arthritis	20/447	85/6698	4.87e-07	2.22e-05	1.61e-05	Acp5/Atp6v1c2/Ccl20/Ccl5/Csf1/Csf2/Ctsl/Cxcl5/Fos/Icam1/Il1a/Itgb2/Jun/Ltb/Tgfb2/Tgfb3/Tnf/Tnfrsf11a/Tnfsf13/Vegfb
mmu04514	mmu04514	Cell adhesion molecules (CAMs)	28/447	154/6698	8.46e-07	3.08e-05	2.24e-05	Alcam/Cd274/Cdh1/Cdh15/Cldn1/Cldn23/Cldn3/Cldn4/Cldn6/Cldn7/Cldn9/H2-D1/H2-K1/H2-Q10/H2-Q2/H2-T10/H2-T23/H2-T24/Icam1/Icosl/Itgam/Itgav/Itgb2/Jam2/Nlgn2/Ocln/Siglec1/Spn
mmu04630	mmu04630	Jak-STAT signaling pathway	27/447	153/6698	2.43e-06	7.38e-05	5.38e-05	Bcl2l1/Cblc/Ccnd1/Cish/Clcf1/Cntfr/Csf2/Csf3/Ghr/Ifnar2/Ifnlr1/Il22ra1/Il24/Il3ra/Il4ra/Irf9/Jak3/Lif/Pik3cb/Pik3r5/Pim1/Socs2/Spred3/Spry1/Stat1/Stat2/Tslp
mmu04670	mmu04670	Leukocyte transendothelial migration	23/447	120/6698	3.23e-06	8.41e-05	6.13e-05	Cldn1/Cldn23/Cldn3/Cldn4/Cldn6/Cldn7/Cldn9/Cyba/Cybb/Icam1/Itgam/Itgb2/Jam2/Mapk11/Msn/Myl12b/Myl7/Ocln/Pik3cb/Pik3r5/Prkcg/Rapgef3/Sipa1
mmu04144	mmu04144	Endocytosis	34/447	223/6698	3.9e-06	8.61e-05	6.27e-05	Arap1/Asap1/Cblc/Dnm1/Egfr/Ehd1/Ehd4/Epn2/F2r/H2-D1/H2-K1/H2-Q10/H2-Q2/H2-T10/H2-T23/H2-T24/Hspa2/Iqsec1/Mdm2/Met/Nedd4l/Pard6b/Pip5k1a/Pml/Rab11fip1/Rab11fip5/Sh3gl3/Smad3/Smurf1/Src/Tgfb2/Tgfb3/Tgfbr2/Vps37b
mmu05200	mmu05200	Pathways in cancer	44/447	326/6698	4.26e-06	8.61e-05	6.27e-05	Bcl2/Bcl2l1/Birc3/Cblc/Ccnd1/Cdh1/Cdkn1a/Cdkn2b/Col4a5/Dapk1/Dapk2/Egfr/Egln3/Fgf11/Fos/Itga2/Itga3/Itgav/Jun/Lama3/Lamb1/Lamc2/Mdm2/Met/Nfkb2/Nfkbia/Nkx3-1/Pdgfb/Pik3cb/Pik3r5/Pml/Prkcg/Ptgs2/Runx1/Smad3/Stat1/Tgfa/Tgfb2/Tgfb3/Tgfbr2/Vegfb/Wnt7a/Wnt7b/Wnt9a
mmu04510	mmu04510	Focal adhesion	31/447	200/6698	7.46e-06	0.000135815	9.9e-05	Bcl2/Birc3/Capn2/Ccnd1/Col4a5/Egfr/Flnb/Flnc/Flt4/Itga2/Itga3/Itga7/Itgav/Jun/Lama3/Lamb1/Lamc2/Met/Myl12b/Myl7/Pak3/Parvb/Pdgfb/Pik3cb/Pik3r5/Prkcg/Spp1/Src/Thbs1/Tnc/Vegfb
mmu04530	mmu04530	Tight junction	23/447	137/6698	3.15e-05	0.000521841	0.000380289	Cgn/Cldn1/Cldn23/Cldn3/Cldn4/Cldn6/Cldn7/Cldn9/Cttn/Jam2/Magi3/Myl12b/Myl7/Ocln/Pard6b/Ppp2cb/Prkcg/Prkch/Rras/Src/Tjp1/Tjp2/Tjp3
mmu05140	mmu05140	Leishmaniasis	14/447	65/6698	7.38e-05	0.00111982	0.000816066	C3/Cyba/Fos/Il1a/Itgam/Itgb2/Jun/Mapk11/Nfkbia/Ptgs2/Stat1/Tgfb2/Tgfb3/Tnf
mmu05222	mmu05222	Small cell lung cancer	16/447	87/6698	0.000170148	0.00238207	0.00173592	Bcl2/Bcl2l1/Birc3/Ccnd1/Cdkn2b/Col4a5/Itga2/Itga3/Itgav/Lama3/Lamb1/Lamc2/Nfkbia/Pik3cb/Pik3r5/Ptgs2
mmu04612	mmu04612	Antigen processing and presentation	15/447	81/6698	0.000249799	0.0030691	0.00223659	B2m/Ctsl/H2-D1/H2-K1/H2-Q10/H2-Q2/H2-T10/H2-T23/H2-T24/Hspa2/Lgmn/Tap1/Tap2/Tapbp/Tnf
mmu04623	mmu04623	Cytosolic DNA-sensing pathway	12/447	56/6698	0.000252948	0.0030691	0.00223659	Adar/Ccl5/Cxcl10/Ddx58/Ifi202b/Ikbke/Il33/Irf7/Nfkbia/Tmem173/Trex1/Zbp1
mmu04620	mmu04620	Toll-like receptor signaling pathway	17/447	101/6698	0.000326915	0.00371865	0.00270995	Ccl5/Cd14/Cxcl10/Fos/Ifnar2/Ikbke/Irf7/Jun/Mapk11/Nfkbia/Pik3cb/Pik3r5/Spp1/Stat1/Tlr3/Tlr5/Tnf
mmu04012	mmu04012	ErbB signaling pathway	15/447	87/6698	0.000557665	0.0059703	0.00435082	Areg/Btc/Camk2b/Cblc/Cdkn1a/Egfr/Ereg/Hbegf/Jun/Pak3/Pik3cb/Pik3r5/Prkcg/Src/Tgfa
mmu05220	mmu05220	Chronic myeloid leukemia	13/447	74/6698	0.00107301	0.0108493	0.00790638	Bcl2l1/Cblc/Ccnd1/Cdkn1a/Mdm2/Nfkbia/Pik3cb/Pik3r5/Runx1/Smad3/Tgfb2/Tgfb3/Tgfbr2
mmu04350	mmu04350	TGF-beta signaling pathway	14/447	85/6698	0.00134502	0.0128839	0.00938904	Bmp6/Cdkn2b/Fst/Inhba/Lefty1/Ltbp1/Ppp2cb/Smad3/Smurf1/Tgfb2/Tgfb3/Tgfbr2/Thbs1/Tnf
mmu04512	mmu04512	ECM-receptor interaction	14/447	86/6698	0.00151111	0.013727	0.0100035	Cd44/Col4a5/Hspg2/Itga2/Itga3/Itga7/Itgav/Lama3/Lamb1/Lamc2/Npnt/Spp1/Thbs1/Tnc
mmu05146	mmu05146	Amoebiasis	17/447	116/6698	0.00165164	0.013727	0.0100035	Arg1/Cd14/Col4a5/Csf2/Itgam/Itgb2/Lama3/Lamb1/Lamc2/Pik3cb/Pik3r5/Prkcg/Serpinb2/Serpinb6b/Tgfb2/Tgfb3/Tnf
mmu04145	mmu04145	Phagosome	23/447	179/6698	0.00172715	0.013727	0.0100035	Atp6v1c2/C3/Cd14/Ctsl/Cyba/Cybb/H2-D1/H2-K1/H2-Q10/H2-Q2/H2-T10/H2-T23/H2-T24/Itga2/Itgam/Itgav/Itgb2/Stx7/Tap1/Tap2/Thbs1/Tuba8/Tubb4a
mmu05219	mmu05219	Bladder cancer	9/447	43/6698	0.00177592	0.013727	0.0100035	Ccnd1/Cdh1/Cdkn1a/Dapk1/Dapk2/Egfr/Mdm2/Thbs1/Vegfb
mmu04622	mmu04622	RIG-I-like receptor signaling pathway	12/447	69/6698	0.00181015	0.013727	0.0100035	Cxcl10/Ddx58/Dhx58/Ifih1/Ikbke/Irf7/Isg15/Mapk11/Nfkbia/Tmem173/Tnf/Trim25
mmu05212	mmu05212	Pancreatic cancer	12/447	71/6698	0.00232874	0.0169532	0.0123546	Bcl2l1/Ccnd1/Egfr/Pik3cb/Pik3r5/Smad3/Stat1/Tgfa/Tgfb2/Tgfb3/Tgfbr2/Vegfb
mmu04360	mmu04360	Axon guidance	18/447	132/6698	0.00277897	0.0194528	0.0141761	Ablim3/Efnb2/Epha2/Epha4/Ephb3/Fes/Met/Nrp1/Pak3/Ppp3ca/Rgs3/Sema3c/Sema3d/Sema3e/Sema4d/Sema6c/Sema7a/Srgap3
mmu04640	mmu04640	Hematopoietic cell lineage	13/447	83/6698	0.00313364	0.0211231	0.0153933	Cd14/Cd44/Cd55/Csf1/Csf2/Csf3/Il1a/Il3ra/Il4ra/Itga2/Itga3/Itgam/Tnf
mmu04010	mmu04010	MAPK signaling pathway	30/447	269/6698	0.00355895	0.0231332	0.0168582	Cacnb2/Cd14/Dusp1/Dusp10/Dusp4/Dusp5/Dusp8/Egfr/Fgf11/Flnb/Flnc/Fos/Gadd45b/Hspa2/Il1a/Jun/Mapk11/Nfkb2/Pdgfb/Pla2g6/Ppp3ca/Prkcg/Rapgef2/Rasa2/Rras/Taok3/Tgfb2/Tgfb3/Tgfbr2/Tnf
mmu04210	mmu04210	Apoptosis	13/447	86/6698	0.00429685	0.0269665	0.0196517	Bcl2/Bcl2l1/Birc3/Capn2/Il1a/Il3ra/Irak2/Nfkbia/Pik3cb/Pik3r5/Ppp3ca/Tnf/Tnfsf10
mmu04621	mmu04621	NOD-like receptor signaling pathway	10/447	58/6698	0.00455145	0.0276121	0.0201222	Birc3/Card6/Ccl5/Cxcl1/Cxcl2/Mapk11/Nfkbia/Pstpip1/Tnf/Tnfaip3
mmu05145	mmu05145	Toxoplasmosis	17/447	128/6698	0.00474147	0.027837	0.0202861	Bcl2/Bcl2l1/Birc3/Hspa2/Igtp/Lama3/Lamb1/Lamc2/Mapk11/Nfkbia/Pik3cb/Pik3r5/Pla2g6/Stat1/Tgfb2/Tgfb3/Tnf
mmu04974	mmu04974	Protein digestion and absorption	12/447	78/6698	0.00517264	0.0294194	0.0214392	Atp1b1/Col12a1/Col18a1/Col4a5/Col9a3/Kcnk5/Kcnn4/Kcnq1/Slc15a1/Slc1a1/Slc7a7/Slc8a1
mmu05142	mmu05142	Chagas disease (American trypanosomiasis)	14/447	101/6698	0.00683633	0.0377034	0.0274762	C3/Ccl5/Fos/Jun/Mapk11/Nfkbia/Pik3cb/Pik3r5/Ppp2cb/Smad3/Tgfb2/Tgfb3/Tgfbr2/Tnf
mmu05211	mmu05211	Renal cell carcinoma	11/447	72/6698	0.00768257	0.0404424	0.0294722	Egln3/Jun/Met/Pak3/Pdgfb/Pik3cb/Pik3r5/Tgfa/Tgfb2/Tgfb3/Vegfb
mmu04960	mmu04960	Aldosterone-regulated sodium reabsorption	8/447	44/6698	0.00777738	0.0404424	0.0294722	Atp1b1/Hsd11b1/Nedd4l/Pik3cb/Pik3r5/Prkcg/Scnn1a/Slc9a3r2
mmu00512	mmu00512	Mucin type O-Glycan biosynthesis	6/447	28/6698	0.00912738	0.046144	0.0336272	B4galt5/Galnt3/Gcnt1/Gcnt3/Gcnt4/St3gal1

[truncated: 2 more sheets: Supplementary Table 10, Supplementary Table 11]
